# Supplementary material for: Genomes of trombidid mites reveal novel predicted allergens and laterally transferred genes associated with secondary metabolism
Source: Gigascience. 2018 Nov 15;7(12):giy127. doi: 10.1093/gigascience/giy127 (PMC6275457; doi:10.1093/gigascience/giy127)
Supplement: Supplemental Files [file giy127_supplemental_files.zip]

Archive with 2 entries (2 files):
- Additional file 1.pdf
- Additional file 2.xlsx
