# Supplementary material for: Genomes of trombidid mites reveal novel predicted allergens and laterally transferred genes associated with secondary metabolism
Source: Gigascience. 2018 Nov 15;7(12):giy127. doi: 10.1093/gigascience/giy127 (PMC6275457; doi:10.1093/gigascience/giy127)
Supplement: Supplemental Files [file giy127_supplemental_files.zip › Additional file 2.xlsx]

## Sheet: Supplemental table S1
Supplemental table 1: Genome assembly and gene set statistics compared with 15 other arachnids.
	Acari: Parasitiformes					Acari: Acariformes						Araneae				Scorpiones
Species	Tropilaelaps mercedesae	Metaseiulus occidentalis	Varroa destructor	Rhipicephalus microplus	Ixodes scapularis	Dinothrombium tinctorium	Leptotrombidium deliense	Dermatophagoides farinae	Euroglyphus maynei	Sarcoptes scabiei	Tetranychus urticae	Stegodyphus mimosarum	Acanthoscurria geniculata	Nephila clavipes	Parasteatoda tepidariorum	Mesobuthus martensii	Centruroides sculpturatus
Common name	Small honey bee mite	Western orchard predatory mite	Large honey bee mite	Cattle tick	Black-legged deer tick	Giant red velvet mite	Chigger	American house dust mite	Mayne's house dust mite	Itch mite (scabies)	Two-spotted spider mite	African social velvet spider	Brazilian white- knee tarantula	Orb-weaving spider	House spider	Chinese scorpion	Bark scorpion
Genome assembly	GCA_002081605.1	GCA_000255335.1	GCA_000181155.1	GCA_002176555.1	GCA_000208615.1	na	na	GCA_000767015.1	GCA_002135145.1	GCA_000828355.1	GCA_000239435.1	GCA_000611955.2	GCA_000661875.1	GCA_002102615.1	GCA_000365465.2	GCA_000484575.1	GCA_000671375.1
Assembly method	Velvet v.1.2.07 VelvetOptimiser v.2.2.5	Celera v.6.1	Celera v.5.2	Ray SOAPdenovo2 CANU	Celera v.4.0	Abyss v.1.5.2	SPAdes v.3.7.1	AllPaths v.39075 Velvet v.1.1.03 SOAPdenovo v.1.05	Minia v1.6088 SSPACE v3.0	Minia v.1.6088 SSPACE Standard v.3.0	Arachne 20071016	SOAPdenovo v.2	SOAPdenovo v.2	llPaths-LG SOAPdenovo2 Metassembler	ALLPATHS-LG v35218 Atlas-Link v.1.0 Atlas gap-fill v.2.2	Velvet v.1.1.04	ALLPATHS-LG v35218 Atlas-Link v.1.0 Atlas gap-fill v.2.2
Coverage	60x	17.7x	5x	-	6x	175x	26x	436x	30x	174x	8x	70x	70x	98x	162x	200x	201.9
Assembled genome size (Mbp)a	353	151.7	294.1	2009	1765.4	180.41	117.33	53.5	43	56.3	90.8	2738.7	7178.4	1756.4	1443.9	925.5	926.4
																1128.5
No. contigs	104715	3993	184190	280135	570637	na	722330	11600	196133	19811	2035	174164	12478692	465207	263833	92408	214941
										18600
Contig N50 (bp)a	8673	200706	2262	-	2942	na	362	8538	480	11197	212780	40146	541	8054	10100	45228	5100
										11600		17272	277			43135
No. scaffolds	34155	2211	na	195170	369492	22761	66716	515	72749	na	640	68653	na	180236	31445	na	10457
Scaffold N50 (bp)	28807	896831	na	60284	76228	16512	2941	186342	788	na	2993488	480636	47837	62959	465500	223560	342500
No. protein coding genesa	15190	18338	11432	24758	20486	19258	15096	16376	15598	10473	18414	27135	73821	14025	27990	32016	27235
		11430								10644	18224	27235
% CEGsb	98.39 / 91.9	98.0 / 96.8	67.7 / 32.3	-	79.8 / 41.9	99.19 / 99.19	87.90 / 97.98	97.6 / 96.4	na	98.0 / 93.5	98.0 / 95.2	61.7 / 24.2	32.7 / 14.9	na	na	57.3 / 24.2	na
% BUSCOsc	68 [6.8],13,17	82.8 [12.0], 10.6, 6.5	na	29.7 [-], 10.4, 59.9	69.4 [6.7], 23.4, 7.2	73 [34], 8.6, 17	67 [7.1], 12, 19	na	32 [2.4], 18, 49	54.0 [4.7], 11.4, 34.6	69.3 [11.4], 9.6, 21.0	64.6 [10.5], 17.3, 18.1	na	na	na	23.1 [6.7], 16.4, 60.5	na
Reference	Dong et al. (2017)	Hoy et al. (2016)	Cornman et al. (2010)	Barrero et al. (2017)	Gulia-Nuss et al. (2016)	This work	This work	Chan et al. (2015)	Rider et al. (2017)	Rider et al. (2015)	Grbić et al. (2011)	Sanggaard et al. (2014)	Sanggaard et al. (2014)	Babb et al. (2017)	Schwager et al. (2017)	Cao et al. (2013)	Schwager et al. (2017)
Reference DOI	doi: 10.1093/gigascience/gix008	doi:10.1093/gbe/evw048	doi: 10.1186/1471-2164-11-602.	doi.org/10.1016/j.ijpara.2017.03.007	doi: 10.1038/ncomms10507			doi.org/10.1016/j.jaci.2014.09.031	doi.org/10.1371/journal.pone.0183535	doi 10.1186/s13071-015-1198-2	doi:10.1038/nature10640	doi: 10.1038/ncomms4765	doi: 10.1038/ncomms4765	doi:10.1038/ng.3852	doi 10.1186/s12915-017-0399-x	doi: 10.1038/ncomms3602	doi 10.1186/s12915-017-0399-x
aWhere two values are shown, the first is from the original publication and the second is from the NCBI record. See Table 1 in Hoy et al. (2016; doi:10.1093/gbe/evw048) for further details.
bPercent of 248 CEGMA (Core Eukaryotic Genes Mapping Approach) genes found/complete in the assembly.
cPrecent of 2,675 arthropod BUSCOs (Benchmarking Universal Single-Copy Orthologs) complete [duplicated], fragmented, missing, in the gene set.

## Sheet: Supplemental table S4
Supplemental table S4: Comparative sequence identity and coverage between D. tinctorium genomic scaffolds.
Query seq-ID	Query site_coverage	Subject seq-ID	Subject site_coverage	Query length	Subject length	Length difference	Mismatch	Identity	Gaps	Aligned length	Query coverage	E-value	Query start	Query end	Subject start	Subject end
scaffold0000000001	217.444	scaffold0000002366	61.175	272629	19485	253144	2	99.98	1	19486	7	0	1	19486	1	19485
scaffold0000000002	107.098	scaffold0000000003	120.56	134667	134592	75	1	100	0	116019	86	0	1	116019	134592	18574
scaffold0000000003	120.56	scaffold0000000002	107.098	134592	134667	-75	1	100	0	116019	86	0	18574	134592	116019	1
scaffold0000000004	120.785	scaffold0000000003	120.56	118620	134592	-15972	0	100	0	116010	98	0	1	116010	18583	134592
scaffold0000000005	255.296	scaffold0000001145	212.181	118045	28562	89483	64	91.49	50	1339	1	0	105265	106567	21179	19855
scaffold0000000006	128.263	scaffold0000000019	98.598	116293	98720	17573	0	100	0	96113	83	0	20181	116293	98720	2608
scaffold0000000007	228.52	scaffold0000001366	69.608	112473	26277	86196	0	100	0	26037	23	0	1	26037	26037	1
scaffold0000000008	345.445	scaffold0000001088	80.471	109672	29216	80456	89	85.79	44	936	1	0	35583	36486	20195	19272
scaffold0000000009	285.767	scaffold0000000813	63.793	109164	32971	76193	0	100	0	5415	5	0	103750	109164	1	5415
scaffold0000000010	156.48	scaffold0000000377	204.28	107439	44594	62845	0	100	0	24930	23	0	82510	107439	1	24930
scaffold0000000011	164.146	scaffold0000000012	163.838	103649	103647	2	1	100	2	103649	100	0	1	103649	1	103647
scaffold0000000012	163.838	scaffold0000000011	164.146	103647	103649	-2	1	100	2	103649	100	0	1	103647	1	103649
scaffold0000000013	134.99	scaffold0000000012	163.838	103289	103647	-358	0	100	0	103109	99	0	1	103109	103109	1
scaffold0000000014	397.296	scaffold0000000973	95.997	100743	30746	69997	97	83.93	28	778	1	0	18142	18902	28187	28953
scaffold0000000015	240.964	scaffold0000000259	145.645	99518	50093	49425	1	100	0	49861	50	0	49658	99518	233	50093
scaffold0000000016	211.631	scaffold0000000017	213.268	99080	99079	1	3	100	1	99080	100	0	1	99080	1	99079
scaffold0000000017	213.268	scaffold0000000016	211.631	99079	99080	-1	3	100	1	99080	100	0	1	99079	1	99080
scaffold0000000018	97.891	scaffold0000000019	98.598	98953	98720	233	4	99.98	15	96325	97	0	2630	98953	2410	98720
scaffold0000000019	98.598	scaffold0000000018	97.891	98720	98953	-233	4	99.98	15	96325	98	0	2410	98720	2630	98953
scaffold0000000020	408.818	scaffold0000001644	119.039	98705	23932	74773	0	100	0	23043	23	0	75663	98705	23932	890
scaffold0000000021	345.471	scaffold0000008827	130.264	95235	5508	89727	2	99.93	2	5434	6	0	89803	95235	76	5508
scaffold0000000022	334.445	scaffold0000019769	68.857	94980	1325	93655	0	100	0	943	1	0	1	943	1	943
scaffold0000000023	243.961	scaffold0000001678	149.274	93939	23730	70209	92	90.58	51	1518	2	0	8154	9635	22228	23730
scaffold0000000025	150.539	scaffold0000000092	138.145	91487	68061	23426	0	100	0	45266	49	0	22770	68035	22796	68061
scaffold0000000026	202.898	scaffold0000000186	145.2	90978	56110	34868	0	100	0	51281	56	0	39698	90978	1	51281
scaffold0000000027	354.522	scaffold0000008348	173.354	89210	5971	83239	12	94.82	5	328	0	4e-140	22613	22938	2504	2180
scaffold0000000028	171.202	scaffold0000002053	49.017	88971	20982	67989	2	99.98	3	20957	24	0	68018	88971	20957	1
scaffold0000000029	389.137	scaffold0000010914	50.56	87889	3979	83910	174	85.91	20	1377	2	0	850	2221	2376	1015
scaffold0000000030	103.148	scaffold0000000031	102.67	87248	87247	1	8	99.99	1	87248	100	0	1	87248	1	87247
scaffold0000000031	102.67	scaffold0000000030	103.148	87247	87248	-1	8	99.99	1	87248	100	0	1	87247	1	87248
scaffold0000000032	221.485	scaffold0000000738	127.377	86927	34222	52705	0	100	0	33462	38	0	1	33462	33462	1
scaffold0000000033	112.932	scaffold0000000230	101.813	85365	52567	32798	0	100	0	43773	51	0	1	43773	8795	52567
scaffold0000000034	311.822	scaffold0000002607	106.156	84252	18346	65906	27	94.12	2	493	1	0	83761	84252	13757	14248
scaffold0000000035	387.657	scaffold0000015503	108.442	83446	2091	81355	3	99.13	2	572	1	0	1	570	1	572
scaffold0000000036	466.941	scaffold0000004743	104.023	83248	11603	71645	84	94.5	14	1783	2	0	1	1776	1439	3214
scaffold0000000037	216.754	scaffold0000001724	107.724	82929	23431	59498	0	100	0	19263	23	0	1	19263	19263	1
scaffold0000000038	363.622	scaffold0000009942	127.244	81739	4606	77133	9	99.36	0	1399	2	0	80341	81739	1399	1
scaffold0000000039	425.05	scaffold0000006482	178.781	80954	8308	72646	49	84.56	18	434	1	2e-112	2562	2988	1256	834
scaffold0000000040	227.283	scaffold0000000822	148.685	80897	32894	48003	0	100	0	24365	30	0	1	24365	24365	1
scaffold0000000041	90.759	scaffold0000000060	106.775	79241	75364	3877	0	100	0	74899	95	0	1	74899	74899	1
scaffold0000000042	401.759	scaffold0000003732	165.975	79235	14220	65015	98	88.95	27	1131	1	0	1	1110	1113	2237
scaffold0000000043	344.93	scaffold0000000435	84.827	78974	42150	36824	25	78.86	12	175	0	4e-20	59	223	18734	18906
scaffold0000000044	229.947	scaffold0000003318	84.858	78950	15511	63439	0	100	0	14970	19	0	1	14970	14970	1
scaffold0000000045	340.836	scaffold0000005236	136.755	78933	10500	68433	7	96.23	6	345	0	2e-156	78584	78923	10157	10500
scaffold0000000046	249.041	scaffold0000003927	279.288	78067	13595	64472	35	89.98	12	469	1	6e-167	17391	17855	7535	7995
scaffold0000000047	237.879	scaffold0000000259	145.645	77540	50093	27447	0	100	0	49804	64	0	1	49804	290	50093
scaffold0000000048	256.646	scaffold0000001146	99.163	77350	28562	48788	2	99.99	1	28486	37	0	1	28485	28562	77
scaffold0000000049	100.296	scaffold0000000058	122.007	77241	75756	1485	0	100	0	75583	98	0	1659	77241	75756	174
scaffold0000000050	373.473	scaffold0000007937	239.155	76950	6383	70567	5	96.67	0	150	0	6e-63	76724	76873	335	186
scaffold0000000051	338.541	scaffold0000010362	179.758	76917	4319	72598	47	91.92	20	829	1	0	75679	76505	3035	3845
scaffold0000000052	139.359	scaffold0000000053	139.489	76500	76476	24	4	99.96	24	76500	100	0	1	76500	1	76476
scaffold0000000053	139.489	scaffold0000000052	139.359	76476	76500	-24	4	99.96	24	76500	100	0	1	76476	1	76500
scaffold0000000054	123.738	scaffold0000000055	124.569	76320	76271	49	1	99.99	3	58374	76	0	17950	76320	17898	76271
scaffold0000000055	124.569	scaffold0000000054	123.738	76271	76320	-49	1	99.99	3	58374	77	0	17898	76271	17950	76320
scaffold0000000056	108.158	scaffold0000000060	106.775	75933	75364	569	0	100	0	74899	99	0	1	74899	1	74899
scaffold0000000057	165.23	scaffold0000000058	122.007	75931	75756	175	3	99.99	3	75757	99	0	177	75931	1	75756
scaffold0000000058	122.007	scaffold0000000057	165.23	75756	75931	-175	3	99.99	3	75757	100	0	1	75756	177	75931
scaffold0000000059	177.947	scaffold0000006242	42.432	75524	8692	66832	0	100	0	6254	8	0	1	6254	2439	8692
scaffold0000000060	106.775	scaffold0000000056	108.158	75364	75933	-569	0	100	0	74899	99	0	1	74899	1	74899
scaffold0000000061	317.297	scaffold0000004597	57.743	74292	11952	62340	21	85.27	22	292	0	2e-72	63504	63779	6830	7115
scaffold0000000062	263.017	scaffold0000000700	106.406	74279	35110	39169	0	100	0	29381	40	0	1	29381	5730	35110
scaffold0000000063	129.281	scaffold0000000065	129.573	74227	73552	675	1	100	0	61650	83	0	1	61650	1	61650
scaffold0000000064	434.415	scaffold0000010586	87.481	73857	4167	69690	0	100	0	4021	5	0	69837	73857	4167	147
scaffold0000000065	129.573	scaffold0000000063	129.281	73552	74227	-675	1	100	0	61650	84	0	1	61650	1	61650
scaffold0000000066	304.697	scaffold0000003994	187.298	73390	13401	59989	0	100	0	13277	18	0	1	13277	13277	1
scaffold0000000067	161.164	scaffold0000000068	160.515	73228	73146	82	0	100	0	56190	77	0	17039	73228	16957	73146
scaffold0000000068	160.515	scaffold0000000067	161.164	73146	73228	-82	0	100	0	56190	77	0	16957	73146	17039	73228
scaffold0000000069	352.627	scaffold0000015344	110.329	71907	2129	69778	0	100	0	1691	2	0	1	1691	439	2129
scaffold0000000070	198.683	scaffold0000000074	198.861	71697	71270	427	2	99.99	8	71196	99	0	1	71188	71270	75
scaffold0000000071	200.961	scaffold0000000072	198.9	71400	71399	1	1	100	1	71400	100	0	1	71400	1	71399
scaffold0000000072	198.9	scaffold0000000071	200.961	71399	71400	-1	1	100	1	71400	100	0	1	71399	1	71400
scaffold0000000073	89.499	scaffold0000000307	54.015	71290	47388	23902	11	99.97	1	46852	66	0	24439	71290	46851	1
scaffold0000000074	198.861	scaffold0000000070	198.683	71270	71697	-427	2	99.99	8	71196	99	0	75	71270	71188	1
scaffold0000000075	86.766	scaffold0000000080	97.653	71070	69761	1309	6	99.99	0	55543	78	0	15528	71070	55543	1
scaffold0000000076	276.714	scaffold0000022480	149.493	70494	1025	69469	20	93.46	0	306	0	1e-124	68421	68726	982	677
scaffold0000000077	315.458	scaffold0000000204	108.978	70413	54214	16199	0	100	0	21379	30	0	1	21379	32836	54214
scaffold0000000078	222.855	scaffold0000000079	221.99	70080	70080	0	3	99.99	3	70081	100	0	1	70080	1	70079
scaffold0000000079	221.99	scaffold0000000078	222.855	70080	70080	0	3	99.99	3	70081	99	0	1	70079	1	70080
scaffold0000000080	97.653	scaffold0000000075	86.766	69761	71070	-1309	6	99.99	0	55543	80	0	1	55543	71070	15528
scaffold0000000081	385.337	scaffold0000003443	74.774	69544	15078	54466	0	100	0	9499	14	0	1	9499	9499	1
scaffold0000000082	182.242	scaffold0000000593	82.965	69313	37335	31978	5	99.98	2	36512	53	0	32804	69313	36512	1
scaffold0000000083	109.4	scaffold0000000084	89.738	69296	69296	0	2	100	0	69296	100	0	1	69296	69296	1
scaffold0000000084	89.738	scaffold0000000083	109.4	69296	69296	0	2	100	0	69296	100	0	1	69296	69296	1
scaffold0000000085	334.906	scaffold0000006477	106.046	69207	8313	60894	60	92.87	60	1684	2	0	1597	3246	5614	7271
scaffold0000000086	284.939	scaffold0000020491	57.256	69175	1233	67942	0	100	0	1084	2	0	1	1084	150	1233
scaffold0000000087	396.712	scaffold0000008175	100.838	69171	6146	63025	99	88.56	69	1469	2	0	20481	21914	1	1435
scaffold0000000089	374.458	scaffold0000010463	351.976	68422	4250	64172	23	93.82	0	372	1	2e-156	68051	68422	3426	3055
scaffold0000000090	240.493	scaffold0000000661	204.049	68226	35975	32251	57	87.66	20	624	1	0	35654	36259	34634	35255
scaffold0000000091	264.79	scaffold0000000611	153.951	68118	37116	31002	0	100	0	36849	54	0	31270	68118	1	36849
scaffold0000000092	138.145	scaffold0000000025	150.539	68061	91487	-23426	0	100	0	45266	67	0	22796	68061	22770	68035
scaffold0000000093	290.579	scaffold0000013950	196.071	67869	2519	65350	36	92.81	19	765	1	0	63690	64446	2000	1247
scaffold0000000094	90.289	scaffold0000000760	108.205	67825	33936	33889	0	100	0	22720	33	0	45106	67825	1	22720
scaffold0000000095	297.742	scaffold0000015134	107.121	67066	2175	64891	2	99.9	0	2102	3	0	64965	67066	2102	1
scaffold0000000096	107.031	scaffold0000000097	107.214	66714	66713	1	3	99.99	1	66714	100	0	1	66714	1	66713
scaffold0000000097	107.214	scaffold0000000096	107.031	66713	66714	-1	3	99.99	1	66714	100	0	1	66713	1	66714
scaffold0000000098	194.747	scaffold0000009275	151.595	66194	5112	61082	0	100	0	2540	4	0	63655	66194	5112	2573
scaffold0000000099	138.809	scaffold0000000065	129.573	66016	73552	-7536	0	100	0	61572	93	0	4445	66016	1	61572
scaffold0000000100	174.443	scaffold0000000321	120.226	65746	46877	18869	0	100	0	43337	66	0	22410	65746	1	43337
scaffold0000000101	96.095	scaffold0000000102	110.156	65402	65336	66	3	99.99	0	49284	75	0	16119	65402	49284	1
scaffold0000000102	110.156	scaffold0000000101	96.095	65336	65402	-66	3	99.99	0	49284	75	0	1	49284	65402	16119
scaffold0000000103	109.905	scaffold0000000558	115.855	64982	38251	26731	2	99.95	18	37259	57	0	27724	64982	1	37241
scaffold0000000104	221.404	scaffold0000003331	62.407	64595	15460	49135	28	93.46	6	520	1	0	2	519	14988	14473
scaffold0000000105	412.27	scaffold0000010223	277.529	64443	4404	60039	34	93.78	41	1205	2	0	1	1169	465	1664
scaffold0000000106	108.449	scaffold0000000314	54.767	64056	47100	16956	3	99.99	0	47024	73	0	17033	64056	47024	1
scaffold0000000107	409.14	scaffold0000000574	132.832	63924	37690	26234	41	80.06	21	311	0	2e-51	54985	55285	10811	10512
scaffold0000000108	138.591	scaffold0000000171	142.365	63730	57165	6565	0	100	0	51204	80	0	12527	63730	57165	5962
scaffold0000000109	310.174	scaffold0000012640	331.138	63255	3078	60177	139	86.36	52	1400	2	0	4137	5514	7	1376
scaffold0000000110	269.524	scaffold0000004513	91.502	63120	12129	50991	0	99.41	18	3043	5	0	1	3025	3043	1
scaffold0000000111	188.261	scaffold0000000112	188.238	63033	62999	34	9	99.93	34	63033	100	0	1	63033	1	62999
scaffold0000000112	188.238	scaffold0000000111	188.261	62999	63033	-34	9	99.93	34	63033	100	0	1	62999	1	63033
scaffold0000000113	244.648	scaffold0000003450	158.896	62811	15062	47749	0	100	0	14379	23	0	43275	57653	15062	684
scaffold0000000114	293.334	scaffold0000010890	83.307	62600	3989	58611	0	100	0	3823	6	0	58778	62600	1	3823
scaffold0000000115	219.305	scaffold0000000466	336.747	62403	41256	21147	99	88.06	13	938	1	0	17846	18776	38090	39021
scaffold0000000116	142.94	scaffold0000003769	75.866	62216	14082	48134	0	100	0	13244	21	0	1	13244	13244	1
scaffold0000000117	373.097	scaffold0000007980	129.864	61826	6343	55483	0	100	0	6210	10	0	1	6210	6210	1
scaffold0000000118	189.226	scaffold0000007235	151.81	61675	7226	54449	0	100	0	1826	3	0	1	1826	1826	1
scaffold0000000119	273.505	scaffold0000000239	336.739	61650	51430	10220	52	93.37	36	1327	2	0	58943	60266	27705	28998
scaffold0000000120	236.122	scaffold0000010382	120.495	61565	4310	57255	0	100	0	2787	5	0	1	2787	1524	4310
scaffold0000000121	332.905	scaffold0000009099	113.395	61496	5265	56231	41	85.41	35	521	1	7e-141	59464	59979	3372	3862
scaffold0000000122	218.796	scaffold0000000361	117.721	61459	45227	16232	0	100	0	42873	70	0	18587	61459	45227	2355
scaffold0000000123	377.594	scaffold0000009266	73.446	61285	5120	56165	149	80.51	3	780	1	5e-167	3379	4156	1957	2735
scaffold0000000124	206.615	scaffold0000009503	240.834	61236	4937	56299	0	100	0	306	0	4e-158	81	386	4630	4325
scaffold0000000125	102.147	scaffold0000001856	94.752	61234	22386	38848	6	99.88	19	21424	35	0	1	21405	1	21424
scaffold0000000126	61.741	scaffold0000000127	61.872	61231	61227	4	1	99.98	10	61234	100	0	1	61231	1	61227
scaffold0000000127	61.872	scaffold0000000126	61.741	61227	61231	-4	1	99.98	10	61234	100	0	1	61227	1	61231
scaffold0000000128	254.611	scaffold0000011314	30.489	61150	3748	57402	76	86.47	21	717	1	0	26597	27297	2640	3351
scaffold0000000129	90.395	scaffold0000000977	47.066	60933	30674	30259	1	100	0	30597	50	0	30337	60933	30597	1
scaffold0000000130	290.26	scaffold0000008163	287.764	60827	6155	54672	48	92.14	39	1107	2	0	15856	16932	4761	5858
scaffold0000000131	227.839	scaffold0000000363	179.668	60802	45209	15593	2	99.99	2	44791	74	0	16013	60802	44790	1
scaffold0000000132	128.584	scaffold0000000220	127.953	60678	53146	7532	0	100	0	52450	86	0	1	52450	697	53146
scaffold0000000133	127.801	scaffold0000000140	129.392	60458	59842	616	7	99.98	0	44292	73	0	1	44292	1	44292
scaffold0000000134	103.897	scaffold0000001779	42.063	60455	23034	37421	0	100	0	22618	37	0	37838	60455	23034	417
scaffold0000000135	321.64	scaffold0000010070	51.795	60246	4506	55740	112	87.09	33	1123	2	0	19233	20337	3163	4270
scaffold0000000136	411.812	scaffold0000016966	204.992	60196	1771	58425	57	81.18	13	372	1	3e-75	50496	50859	897	531
scaffold0000000137	229.016	scaffold0000000138	230.788	60183	60062	121	4	99.99	1	58546	97	0	1638	60183	1518	60062
scaffold0000000138	230.788	scaffold0000000137	229.016	60062	60183	-121	4	99.99	1	58546	97	0	1518	60062	1638	60183
scaffold0000000139	119.201	scaffold0000000247	98.952	60058	50889	9169	0	100	0	45105	75	0	1	45105	5785	50889
scaffold0000000140	129.392	scaffold0000000133	127.801	59842	60458	-616	7	99.98	0	44292	74	0	1	44292	1	44292
scaffold0000000141	279.606	scaffold0000002243	98.936	59749	20026	39723	0	100	0	19595	33	0	40155	59749	20026	432
scaffold0000000142	256.502	scaffold0000000672	161.305	59663	35765	23898	58	87.43	35	740	1	0	20860	21581	14854	15576
scaffold0000000143	237.521	scaffold0000003319	55.976	59566	15509	44057	0	100	0	15337	26	0	44230	59566	15509	173
scaffold0000000144	396.794	scaffold0000012028	151.321	59270	3362	55908	0	100	0	559	1	0	1	559	559	1
scaffold0000000145	163.23	scaffold0000002546	55.296	59230	18658	40572	0	100	0	17747	30	0	41484	59230	18658	912
scaffold0000000146	345.881	scaffold0000014530	155.031	59172	2340	56832	0	100	0	2216	4	0	1	2216	125	2340
scaffold0000000147	112.719	scaffold0000000148	135.324	59052	59052	0	3	99.99	0	59052	100	0	1	59052	59052	1
scaffold0000000148	135.324	scaffold0000000147	112.719	59052	59052	0	3	99.99	0	59052	100	0	1	59052	59052	1
scaffold0000000149	116.246	scaffold0000000150	98.341	58689	58689	0	2	100	0	58689	100	0	1	58689	58689	1
scaffold0000000150	98.341	scaffold0000000149	116.246	58689	58689	0	2	100	0	58689	100	0	1	58689	58689	1
scaffold0000000151	86.235	scaffold0000001423	55.314	58656	25825	32831	0	100	0	25699	44	0	1	25699	127	25825
scaffold0000000152	103.721	scaffold0000000055	124.569	58478	76271	-17793	0	100	0	58331	99	0	148	58478	76271	17941
scaffold0000000153	230.503	scaffold0000003068	124.571	58468	16376	42092	0	100	0	16071	27	0	42398	58468	16376	306
scaffold0000000154	367.938	scaffold0000013764	135.127	58383	2576	55807	0	100	0	2452	4	0	1	2452	125	2576
scaffold0000000155	167.004	scaffold0000000488	157.984	58358	40428	17930	0	100	0	39463	68	0	18896	58358	1	39463
scaffold0000000156	89.942	scaffold0000000245	84.462	58345	50928	7417	0	100	0	50565	87	0	7781	58345	50928	364
scaffold0000000157	394.832	scaffold0000010902	363.14	58279	3982	54297	137	93.36	60	2966	5	0	681	3624	3443	516
scaffold0000000158	86.574	scaffold0000000245	84.462	58267	50928	7339	0	100	0	50565	87	0	1	50565	364	50928
scaffold0000000159	358.629	scaffold0000001042	126.665	58191	29696	28495	69	91.49	37	1245	2	0	19521	20762	2532	3742
scaffold0000000160	363.447	scaffold0000000029	389.137	58160	87889	-29729	36	92.47	20	744	1	0	937	1669	87613	86879
scaffold0000000161	107.793	scaffold0000000084	89.738	58134	69296	-11162	0	100	0	49070	84	0	9065	58134	69296	20227
scaffold0000000162	289.3	scaffold0000021338	528.642	58044	1138	56906	5	99.31	0	721	1	0	57324	58044	721	1
scaffold0000000163	124.727	scaffold0000010385	79.046	57778	4308	53470	151	89.56	58	2001	3	0	1051	3004	4305	2316
scaffold0000000164	312.669	scaffold0000007454	198.599	57695	6955	50740	163	88	41	1700	3	0	1065	2748	1082	2756
scaffold0000000165	88.771	scaffold0000000166	106.905	57453	57412	41	5	99.99	0	37049	64	0	20405	57453	37049	1
scaffold0000000166	106.905	scaffold0000000165	88.771	57412	57453	-41	5	99.99	0	37049	65	0	1	37049	57453	20405
scaffold0000000167	272.726	scaffold0000004763	297.377	57358	11568	45790	7	98.67	0	528	1	0	56831	57358	11041	11568
scaffold0000000168	216.931	scaffold0000001213	125.295	57214	27780	29434	0	100	0	26355	46	0	30860	57214	1	26355
scaffold0000000169	78.171	scaffold0000000173	65.085	57200	57145	55	3	99.98	4	33549	59	0	23654	57200	33547	1
scaffold0000000170	171.269	scaffold0000000592	129.498	57188	37379	19809	0	100	0	35111	61	0	22078	57188	37379	2269
scaffold0000000171	142.365	scaffold0000000108	138.591	57165	63730	-6565	0	100	0	51204	90	0	5962	57165	63730	12527
scaffold0000000172	68.733	scaffold0000000127	61.872	57147	61227	-4080	0	100	0	43988	77	0	13160	57147	61227	17240
scaffold0000000173	65.085	scaffold0000000169	78.171	57145	57200	-55	3	99.98	4	33549	59	0	1	33547	57200	23654
scaffold0000000174	159.649	scaffold0000000175	160.219	56930	56930	0	3	99.99	0	56930	100	0	1	56930	56930	1
scaffold0000000175	160.219	scaffold0000000174	159.649	56930	56930	0	3	99.99	0	56930	100	0	1	56930	56930	1
scaffold0000000176	157.142	scaffold0000000365	95.026	56785	45182	11603	0	100	0	44172	78	0	12614	56785	1	44172
scaffold0000000177	144.445	scaffold0000000186	145.2	56653	56110	543	0	100	0	51281	91	0	1	51281	1	51281
scaffold0000000178	388.158	scaffold0000010515	188.235	56578	4218	52360	168	86.37	89	1886	3	0	22844	24669	2328	4184
scaffold0000000179	106.805	scaffold0000000180	106.229	56490	56488	2	2	99.99	2	56490	100	0	1	56490	1	56488
scaffold0000000180	106.229	scaffold0000000179	106.805	56488	56490	-2	2	99.99	2	56490	100	0	1	56488	1	56490
scaffold0000000181	356.047	scaffold0000005322	96.976	56292	10326	45966	47	93.03	20	961	2	0	54171	55117	8360	9314
scaffold0000000182	73.634	scaffold0000000838	75.474	56238	32501	23737	0	100	0	32349	58	0	1	32349	1	32349
scaffold0000000183	213.502	scaffold0000001370	109.135	56225	26237	29988	121	86.73	55	1326	2	0	30843	32137	20124	18823
scaffold0000000184	133.913	scaffold0000000407	158.828	56222	43448	12774	0	99.99	2	19929	35	0	29257	49185	43448	23522
scaffold0000000185	200.488	scaffold0000007786	48.303	56147	6557	49590	2	99.38	1	480	1	0	1	479	1	480
scaffold0000000186	145.2	scaffold0000000177	144.445	56110	56653	-543	0	100	0	51281	91	0	1	51281	1	51281
scaffold0000000187	150.17	scaffold0000002411	179.893	55885	19266	36619	0	100	0	18840	34	0	1	18840	427	19266
scaffold0000000188	178.595	scaffold0000000295	223.355	55456	47746	7710	0	100	0	34944	63	0	20513	55456	47746	12803
scaffold0000000189	209.459	scaffold0000000150	98.341	55435	58689	-3254	0	100	0	37682	68	0	17754	55435	58689	21008
scaffold0000000190	266.836	scaffold0000016988	363.951	55368	1766	53602	115	93.49	0	1766	3	0	14477	16242	1766	1
scaffold0000000191	178.773	scaffold0000000532	208.237	55316	39021	16295	0	100	0	36705	66	0	18612	55316	39021	2317
scaffold0000000192	365.79	scaffold0000008348	173.354	55144	5971	49173	21	89.34	34	516	1	1e-173	53762	54248	1994	2504
scaffold0000000193	476.926	scaffold0000011177	614.432	55072	3835	51237	5	90.87	14	208	0	4e-68	1	196	1	206
scaffold0000000194	234.932	scaffold0000005782	44.687	54973	9498	45475	0	100	0	3116	6	0	1	3116	6383	9498
scaffold0000000195	151.123	scaffold0000016259	165.705	54812	1914	52898	78	87.05	26	803	1	0	24042	24835	531	1316
scaffold0000000196	106.187	scaffold0000000200	106.453	54698	54530	168	1	100	0	40204	74	0	14495	54698	40204	1
scaffold0000000197	166.014	scaffold0000000198	174.872	54598	54597	1	1	100	1	54598	100	0	1	54598	54597	1
scaffold0000000198	174.872	scaffold0000000197	166.014	54597	54598	-1	1	100	1	54598	100	0	1	54597	54598	1
scaffold0000000199	428.108	scaffold0000006199	157.802	54563	8767	45796	0	100	0	7729	14	0	1	7729	1039	8767
scaffold0000000200	106.453	scaffold0000000196	106.187	54530	54698	-168	1	100	0	40204	74	0	1	40204	54698	14495
scaffold0000000201	215.825	scaffold0000006743	134.626	54490	7940	46550	0	100	0	1012	2	0	1	1012	6929	7940
scaffold0000000202	362.619	scaffold0000020157	337.887	54412	1276	53136	73	86.55	53	937	2	0	53086	54003	1	903
scaffold0000000203	110.199	scaffold0000000204	108.978	54251	54214	37	1	99.99	1	32797	60	0	1	32797	1	32796
scaffold0000000204	108.978	scaffold0000000203	110.199	54214	54251	-37	1	99.99	1	32797	60	0	1	32796	1	32797
scaffold0000000205	134.487	scaffold0000000209	134.635	54166	54013	153	1	100	0	37018	68	0	17149	54166	16996	54013
scaffold0000000206	158.396	scaffold0000000207	159.181	54108	54107	1	1	100	1	54108	100	0	1	54108	1	54107
scaffold0000000207	159.181	scaffold0000000206	158.396	54107	54108	-1	1	100	1	54108	100	0	1	54107	1	54108
scaffold0000000208	188.466	scaffold0000004697	102.155	54043	11722	42321	93	88.62	23	1019	2	0	43846	44853	3725	4731
scaffold0000000209	134.635	scaffold0000000205	134.487	54013	54166	-153	1	100	0	37018	69	0	16996	54013	17149	54166
scaffold0000000210	88.101	scaffold0000000398	121.559	53956	43967	9989	0	100	0	28020	52	0	1	28020	15948	43967
scaffold0000000211	278.59	scaffold0000000587	133.861	53926	37457	16469	0	100	0	25101	47	0	28826	53926	1	25101
scaffold0000000212	391.036	scaffold0000001611	95.163	53538	24214	29324	59	83.68	12	435	1	4e-108	19967	20399	19246	18822
scaffold0000000213	179.466	scaffold0000000214	178.77	53535	53506	29	6	99.93	29	53535	100	0	1	53535	1	53506
scaffold0000000214	178.77	scaffold0000000213	179.466	53506	53535	-29	6	99.93	29	53535	100	0	1	53506	1	53535
scaffold0000000215	181.205	scaffold0000007503	68.24	53474	6880	46594	1	99.61	26	6906	13	0	46569	53474	6880	1
scaffold0000000216	266.833	scaffold0000001824	71.513	53322	22593	30729	1	100	0	22511	42	0	30812	53322	22511	1
scaffold0000000217	110.317	scaffold0000000218	93.002	53295	53293	2	5	99.99	2	53295	100	0	1	53295	53293	1
scaffold0000000218	93.002	scaffold0000000217	110.317	53293	53295	-2	5	99.99	2	53295	100	0	1	53293	53295	1
scaffold0000000219	303.934	scaffold0000013798	265.252	53272	2562	50710	0	100	0	704	1	0	1	704	1859	2562
scaffold0000000220	127.953	scaffold0000000132	128.584	53146	60678	-7532	0	100	0	52450	99	0	697	53146	1	52450
scaffold0000000221	316.211	scaffold0000006218	57.875	53075	8730	44345	0	100	0	5656	11	0	47420	53075	1	5656
scaffold0000000222	327.849	scaffold0000019920	534.952	53013	1307	51706	17	93.83	2	308	1	1e-127	1	306	1024	717
scaffold0000000223	261.882	scaffold0000006998	78.074	52980	7587	45393	0	100	0	6196	12	0	46785	52980	7587	1392
scaffold0000000224	163.636	scaffold0000002268	108.034	52954	19891	33063	0	100	0	19696	37	0	33259	52954	19891	196
scaffold0000000225	115.565	scaffold0000000227	115.818	52853	52787	66	1	99.99	1	33261	63	0	1	33260	52787	19527
scaffold0000000226	403.377	scaffold0000002203	100.185	52834	20203	32631	1	99.45	0	181	0	5e-87	1445	1625	610	430
scaffold0000000227	115.818	scaffold0000000225	115.565	52787	52853	-66	1	99.99	1	33261	63	0	19527	52787	33260	1
scaffold0000000228	201.018	scaffold0000004380	188.957	52597	12426	40171	66	89.11	39	964	2	0	15775	16702	11455	10495
scaffold0000000229	90.253	scaffold0000000230	101.813	52571	52567	4	0	99.99	4	52571	100	0	1	52571	52567	1
scaffold0000000230	101.813	scaffold0000000229	90.253	52567	52571	-4	0	99.99	4	52571	100	0	1	52567	52571	1
scaffold0000000231	265.833	scaffold0000010689	75.994	52563	4110	48453	91	91.27	25	1329	3	0	46019	47335	787	2102
scaffold0000000232	292.981	scaffold0000000027	354.522	52411	89210	-36799	50	84.54	14	414	1	1e-107	50754	51158	10712	10304
scaffold0000000233	347.637	scaffold0000006793	240.786	52283	7864	44419	44	91.41	7	594	1	0	469	1056	4375	4967
scaffold0000000234	184.489	scaffold0000002154	88.418	52121	20465	31656	0	100	0	20335	39	0	31787	52121	1	20335
scaffold0000000235	319.129	scaffold0000000019	98.598	51995	98720	-46725	184	79.56	88	1331	2	0	25491	26765	93322	92024
scaffold0000000236	147.577	scaffold0000005207	328.183	51874	10568	41306	33	94.67	0	619	1	0	1	619	812	1430
scaffold0000000237	161.671	scaffold0000002047	136.879	51829	21011	30818	0	100	0	7564	15	0	1	7564	13448	21011
scaffold0000000238	394.682	scaffold0000011629	55.505	51441	3557	47884	3	99.89	1	3558	7	0	47884	51441	1	3557
scaffold0000000239	336.739	scaffold0000000231	265.833	51430	52563	-1133	98	90.38	30	1331	3	0	27703	29015	46017	47335
scaffold0000000240	280.567	scaffold0000010590	483.158	51324	4166	47158	61	92.42	31	1213	2	0	4571	5760	1510	2714
scaffold0000000241	398.001	scaffold0000001766	103.557	51284	23123	28161	9	98.09	1	524	1	0	1	523	14508	15031
scaffold0000000242	247.882	scaffold0000005920	59.288	51116	9239	41877	0	100	0	9115	18	0	42002	51116	1	9115
scaffold0000000243	125.162	scaffold0000000833	95.113	50979	32740	18239	0	100	0	32569	64	0	1	32569	32569	1
scaffold0000000244	84.119	scaffold0000000245	84.462	50928	50928	0	4	99.99	0	50928	100	0	1	50928	50928	1
scaffold0000000245	84.462	scaffold0000000244	84.119	50928	50928	0	4	99.99	0	50928	100	0	1	50928	50928	1
scaffold0000000246	82.23	scaffold0000000247	98.952	50891	50889	2	2	99.99	2	50891	100	0	1	50891	50889	1
scaffold0000000247	98.952	scaffold0000000246	82.23	50889	50891	-2	2	99.99	2	50891	100	0	1	50889	50891	1
scaffold0000000248	117.675	scaffold0000003805	117.154	50840	13947	36893	0	100	0	9128	18	0	1	9128	4820	13947
scaffold0000000249	122.184	scaffold0000006931	54.524	50798	7660	43138	0	100	0	927	2	0	49872	50798	1	927
scaffold0000000250	241.718	scaffold0000005731	155.926	50773	9583	41190	131	85.22	27	1069	2	0	47250	48302	3928	4985
scaffold0000000251	80.556	scaffold0000000252	79.752	50723	50723	0	3	99.99	0	50723	100	0	1	50723	1	50723
scaffold0000000252	79.752	scaffold0000000251	80.556	50723	50723	0	3	99.99	0	50723	100	0	1	50723	1	50723
scaffold0000000253	240.363	scaffold0000010035	411.452	50633	4533	46100	110	86.71	18	963	2	0	11302	12260	2637	3585
scaffold0000000254	378.178	scaffold0000010972	87.511	50591	3953	46638	0	100	0	2539	5	0	48053	50591	1	2539
scaffold0000000255	350.507	scaffold0000003018	171.542	50469	16585	33884	348	90.73	52	4314	9	0	7973	12264	13271	8988
scaffold0000000256	305.479	scaffold0000011685	108.199	50239	3533	46706	0	100	0	1016	2	0	1	1016	1016	1
scaffold0000000257	136.637	scaffold0000000774	194.644	50174	33750	16424	0	99.99	2	32806	65	0	1	32804	33750	945
scaffold0000000258	347.317	scaffold0000001177	91.294	50120	28121	21999	164	76.74	17	778	2	1e-113	3970	4738	24596	25365
scaffold0000000259	145.645	scaffold0000000015	240.964	50093	99518	-49425	1	100	0	49861	99	0	233	50093	49658	99518
scaffold0000000260	349.352	scaffold0000006531	91.265	50073	8205	41868	0	100	0	7986	16	0	1	7986	7986	1
scaffold0000000261	151.893	scaffold0000001393	60.969	50001	26027	23974	41	94.6	6	870	2	0	17209	18074	25160	26027
scaffold0000000262	331.022	scaffold0000020167	114.718	49969	1274	48695	0	100	0	1122	2	0	48848	49969	1	1122
scaffold0000000263	123.965	scaffold0000000266	122.85	49895	49658	237	1	100	0	28839	58	0	1	28839	1	28839
scaffold0000000264	85.852	scaffold0000002766	60.519	49865	17610	32255	2	99.91	13	17623	35	0	1	17623	17610	1
scaffold0000000265	207.595	scaffold0000000150	98.341	49800	58689	-8889	0	100	0	20847	42	0	1	20847	20847	1
scaffold0000000266	122.85	scaffold0000000263	123.965	49658	49895	-237	1	100	0	28839	58	0	1	28839	1	28839
scaffold0000000267	217.592	scaffold0000014245	176.961	49642	2423	47219	0	100	0	1855	4	0	1	1855	1	1855
scaffold0000000268	55.726	scaffold0000001159	92.068	49634	28319	21315	0	100	0	27406	55	0	22229	49634	28319	914
scaffold0000000269	190.069	scaffold0000000270	187.54	49323	49323	0	4	99.99	2	49324	100	0	1	49323	1	49323
scaffold0000000270	187.54	scaffold0000000269	190.069	49323	49323	0	4	99.99	2	49324	100	0	1	49323	1	49323
scaffold0000000271	115.603	scaffold0000000102	110.156	49313	65336	-16023	0	100	0	49190	99	0	124	49313	1	49190
scaffold0000000272	219.907	scaffold0000005463	40.055	49285	10088	39197	343	77.85	36	1711	3	0	39387	41079	7663	5971
scaffold0000000273	108.023	scaffold0000000274	108.575	49251	49183	68	1	99.99	1	27757	56	0	21495	49251	21428	49183
scaffold0000000274	108.575	scaffold0000000273	108.023	49183	49251	-68	1	99.99	1	27757	56	0	21428	49183	21495	49251
scaffold0000000275	388.043	scaffold0000003480	270.072	49163	14958	34205	30	90.23	17	481	1	4e-172	1	470	4583	5057
scaffold0000000276	261.891	scaffold0000001935	191.933	49130	21795	27335	0	100	0	19371	39	0	1	19371	19371	1
scaffold0000000277	54.364	scaffold0000000278	54.189	48893	48892	1	1	100	1	48893	100	0	1	48893	1	48892
scaffold0000000278	54.189	scaffold0000000277	54.364	48892	48893	-1	1	100	1	48893	100	0	1	48892	1	48893
scaffold0000000279	200.192	scaffold0000000281	200.834	48874	48822	52	3	99.99	0	45250	93	0	3625	48874	3573	48822
scaffold0000000280	101.47	scaffold0000000209	134.635	48869	54013	-5144	0	100	0	37009	76	0	11861	48869	54013	17005
scaffold0000000281	200.834	scaffold0000000279	200.192	48822	48874	-52	3	99.99	0	45250	93	0	3573	48822	3625	48874
scaffold0000000282	140.717	scaffold0000000329	145.603	48795	46695	2100	0	100	0	45971	94	0	1	45971	725	46695
scaffold0000000283	119.54	scaffold0000000329	145.603	48706	46695	2011	0	100	0	45971	94	0	2736	48706	46695	725
scaffold0000000284	313.033	scaffold0000007407	76.303	48638	7019	41619	0	100	0	6521	13	0	1	6521	6521	1
scaffold0000000285	85.779	scaffold0000000286	87.142	48390	48362	28	5	99.98	2	35792	74	0	1	35790	1	35792
scaffold0000000286	87.142	scaffold0000000285	85.779	48362	48390	-28	5	99.98	2	35792	74	0	1	35792	1	35790
scaffold0000000287	197.437	scaffold0000002589	52.799	48324	18439	29885	0	100	0	16709	35	0	1	16709	16709	1
scaffold0000000288	453.227	scaffold0000001921	179.128	48217	21927	26290	80	83.94	57	853	2	0	46779	47619	20785	19978
scaffold0000000289	354.837	scaffold0000014258	487.573	48203	2419	45784	58	93.43	15	1111	2	0	47096	48203	1285	2383
scaffold0000000290	189.562	scaffold0000000980	159.355	48133	30658	17475	0	100	0	29726	62	0	18408	48133	30658	933
scaffold0000000291	367.142	scaffold0000001449	99.476	48060	25591	22469	148	93.53	29	2736	6	0	1	2716	1	2727
scaffold0000000292	69.661	scaffold0000000391	74.761	48042	44203	3839	0	100	0	42972	89	0	1	42972	1232	44203
scaffold0000000293	163.26	scaffold0000002399	91.873	48035	19339	28696	0	100	0	19210	40	0	28826	48035	19339	130
scaffold0000000294	292.959	scaffold0000016647	138.588	47791	1835	45956	66	82.54	26	527	1	2e-120	15770	16278	6	524
scaffold0000000295	223.355	scaffold0000000188	178.595	47746	55456	-7710	0	100	0	34944	73	0	12803	47746	55456	20513
scaffold0000000296	122.25	scaffold0000004017	73.468	47732	13325	34407	0	100	0	9450	20	0	38283	47732	13325	3876
scaffold0000000297	167.442	scaffold0000000315	168.361	47721	47055	666	0	100	0	46905	98	0	817	47721	47055	151
scaffold0000000298	74.217	scaffold0000000338	81.701	47639	46448	1191	0	100	0	43802	92	0	1	43802	43802	1
scaffold0000000299	197.661	scaffold0000001170	183.734	47602	28190	19412	0	100	0	28065	59	0	1	28065	1	28065
scaffold0000000300	128.735	scaffold0000000598	104.229	47596	37264	10332	0	100	0	34689	73	0	1	34689	34689	1
scaffold0000000301	64.971	scaffold0000000386	72.562	47586	44285	3301	9	99.97	4	43996	92	0	3593	47586	43994	1
scaffold0000000302	237.701	scaffold0000000454	152.807	47567	41594	5973	0	100	0	79	0	5e-32	1	79	79	1
scaffold0000000303	276.411	scaffold0000003620	164.891	47514	14578	32936	0	100	0	9914	21	0	37601	47514	1	9914
scaffold0000000304	105.918	scaffold0000000306	120.128	47503	47413	90	0	100	1	35327	74	0	12178	47503	35327	1
scaffold0000000305	130.093	scaffold0000000598	104.229	47480	37264	10216	0	100	0	34689	73	0	1	34689	34689	1
scaffold0000000306	120.128	scaffold0000000304	105.918	47413	47503	-90	0	100	1	35327	75	0	1	35327	47503	12178
scaffold0000000307	54.015	scaffold0000000073	89.499	47388	71290	-23902	11	99.97	1	46852	99	0	1	46851	71290	24439
scaffold0000000308	239.735	scaffold0000000322	237.947	47386	46865	521	1	100	1	46795	99	0	592	47386	72	46865
scaffold0000000309	106.9	scaffold0000002156	60.201	47373	20460	26913	0	100	0	10775	23	0	1	10775	10775	1
scaffold0000000310	78.634	scaffold0000000311	78.534	47345	47309	36	0	100	0	39168	83	0	1	39168	1	39168
scaffold0000000311	78.534	scaffold0000000310	78.634	47309	47345	-36	0	100	0	39168	83	0	1	39168	1	39168
scaffold0000000312	266.854	scaffold0000001933	117.932	47124	21801	25323	0	100	0	21525	46	0	1	21525	21525	1
scaffold0000000313	380.201	scaffold0000015339	118.357	47124	2130	44994	9	92.19	6	192	0	3e-68	44112	44299	1917	2106
scaffold0000000314	54.767	scaffold0000000106	108.449	47100	64056	-16956	3	99.99	0	47024	99	0	1	47024	64056	17033
scaffold0000000315	168.361	scaffold0000000297	167.442	47055	47721	-666	0	100	0	46905	99	0	151	47055	47721	817
scaffold0000000316	108.84	scaffold0000001011	94.449	47002	30155	16847	0	100	0	29557	63	0	1	29557	599	30155
scaffold0000000317	52.414	scaffold0000000314	54.767	46947	47100	-153	1	99.99	2	46949	100	0	1	46947	46949	1
scaffold0000000318	199.892	scaffold0000000319	202.197	46941	46922	19	3	99.95	21	46942	100	0	1	46941	1	46922
scaffold0000000319	202.197	scaffold0000000318	199.892	46922	46941	-19	3	99.95	21	46942	100	0	1	46922	1	46941
scaffold0000000320	121.672	scaffold0000000321	120.226	46877	46877	0	3	99.99	0	46877	100	0	1	46877	1	46877
scaffold0000000321	120.226	scaffold0000000320	121.672	46877	46877	0	3	99.99	0	46877	100	0	1	46877	1	46877
scaffold0000000322	237.947	scaffold0000000308	239.735	46865	47386	-521	1	100	1	46795	99	0	72	46865	592	47386
scaffold0000000323	362.789	scaffold0000007935	115.808	46809	6386	40423	51	88.87	18	620	1	0	18995	19607	6379	5771
scaffold0000000324	61.803	scaffold0000000326	70.944	46807	46807	0	2	100	0	46807	100	0	1	46807	46807	1
scaffold0000000324	61.803	scaffold0000000325	71.109	46807	46807	0	2	100	0	46807	100	0	1	46807	46807	1
scaffold0000000325	71.109	scaffold0000000324	61.803	46807	46807	0	2	100	0	46807	100	0	1	46807	46807	1
scaffold0000000326	70.944	scaffold0000000324	61.803	46807	46807	0	2	100	0	46807	100	0	1	46807	46807	1
scaffold0000000327	72.075	scaffold0000000326	70.944	46805	46807	-2	2	99.99	2	46807	100	0	1	46805	1	46807
scaffold0000000328	243.485	scaffold0000004290	145.593	46712	12630	34082	0	100	0	11621	25	0	35092	46712	12630	1010
scaffold0000000329	145.603	scaffold0000000283	119.54	46695	48706	-2011	0	100	0	45971	98	0	725	46695	48706	2736
scaffold0000000330	320.755	scaffold0000002236	159.022	46689	20056	26633	58	84.12	16	466	1	2e-119	17084	17538	478	18
scaffold0000000331	309.382	scaffold0000007877	85.129	46641	6447	40194	0	100	0	4430	9	0	1	4430	4430	1
scaffold0000000332	70.394	scaffold0000000173	65.085	46636	57145	-10509	0	100	0	33288	71	0	1	33288	33288	1
scaffold0000000333	106.021	scaffold0000000775	114.85	46598	33743	12855	1	99.95	16	33671	72	0	12944	46598	33671	1
scaffold0000000334	88.036	scaffold0000001312	74.193	46590	26791	19799	0	100	0	18145	39	0	28446	46590	25363	7219
scaffold0000000335	127.469	scaffold0000001182	84.171	46514	28095	18419	0	100	0	15429	33	0	31086	46514	28095	12667
scaffold0000000337	82.795	scaffold0000000338	81.701	46450	46448	2	1	99.99	2	46450	100	0	1	46450	1	46448
scaffold0000000338	81.701	scaffold0000000337	82.795	46448	46450	-2	1	99.99	2	46450	100	0	1	46448	1	46450
scaffold0000000339	95.782	scaffold0000000372	93.089	46294	44794	1500	2	100	0	44794	97	0	1	44794	44794	1
scaffold0000000340	304.341	scaffold0000010412	154.897	46294	4284	42010	54	87.91	8	513	1	1e-167	33727	34235	1878	2386
scaffold0000000341	478.5	scaffold0000001108	263.504	46234	28903	17331	45	90.21	15	613	1	0	39254	39862	12463	11862
scaffold0000000342	108.273	scaffold0000000218	93.002	46196	53293	-7097	0	100	0	46005	99	0	1	46005	46005	1
scaffold0000000343	283.132	scaffold0000000069	352.627	46064	71907	-25843	167	87.26	48	1687	4	0	6260	7927	32748	31091
scaffold0000000344	172.683	scaffold0000000550	175.294	46005	38498	7507	0	100	0	33895	74	0	1	33895	33895	1
scaffold0000000345	164.639	scaffold0000011992	83.466	45956	3379	42577	325	81.58	182	2752	6	0	717	3379	2966	308
scaffold0000000346	176.032	scaffold0000000522	177.288	45922	39265	6657	0	100	0	36769	80	0	1	36769	36769	1
scaffold0000000347	206.798	scaffold0000008996	94.579	45861	5354	40507	44	86.73	12	422	1	5e-126	18750	19164	2995	3411
scaffold0000000348	292.862	scaffold0000002501	210.621	45771	18904	26867	11	99.8	26	18929	41	0	26844	45771	18904	1
scaffold0000000349	124.984	scaffold0000000166	106.905	45688	57412	-11724	0	100	0	20376	45	0	1	20376	37037	57412
scaffold0000000350	79.135	scaffold0000000352	78.711	45683	45659	24	1	99.95	24	45683	100	0	1	45683	1	45659
scaffold0000000351	358.564	scaffold0000002806	294.048	45677	17450	28227	14	95.66	1	346	1	6e-155	45332	45677	395	51
scaffold0000000352	78.711	scaffold0000000350	79.135	45659	45683	-24	1	99.95	24	45683	100	0	1	45659	1	45683
scaffold0000000353	79.814	scaffold0000000391	74.761	45639	44203	1436	0	100	0	42972	94	0	2668	45639	1232	44203
scaffold0000000354	99.734	scaffold0000000574	132.832	45580	37690	7890	2	99.99	0	37597	82	0	7984	45580	37597	1
scaffold0000000355	282.951	scaffold0000009269	126.802	45490	5119	40371	1	99.96	1	5047	11	0	1	5047	5119	74
scaffold0000000356	141.829	scaffold0000000361	117.721	45489	45227	262	14	99.96	2	43117	95	0	1	43117	45227	2113
scaffold0000000357	264.481	scaffold0000008038	109.412	45480	6288	39192	1	99.98	0	6029	13	0	39452	45480	259	6287
scaffold0000000358	80.837	scaffold0000006789	31.267	45353	7867	37486	1	99.99	0	7694	17	0	37660	45353	7694	1
scaffold0000000359	414.586	scaffold0000003847	344.115	45326	13807	31519	42	95.26	9	1077	2	0	1	1068	10559	9483
scaffold0000000360	148.467	scaffold0000001972	64.587	45295	21480	23815	0	100	0	21296	47	0	1	21296	185	21480
scaffold0000000361	117.721	scaffold0000000356	141.829	45227	45489	-262	14	99.96	2	43117	95	0	2113	45227	43117	1
scaffold0000000362	79.35	scaffold0000000365	95.026	45215	45182	33	13	99.97	0	44730	99	0	486	45215	44730	1
scaffold0000000363	179.668	scaffold0000000131	227.839	45209	60802	-15593	2	99.99	2	44791	99	0	1	44790	60802	16013
scaffold0000000364	392.993	scaffold0000000975	205.774	45198	30715	14483	65	85.54	29	650	1	0	35644	36266	25885	25238
scaffold0000000365	95.026	scaffold0000000362	79.35	45182	45215	-33	13	99.97	0	44730	99	0	1	44730	45215	486
scaffold0000000366	114.062	scaffold0000000680	134.251	44987	35643	9344	15	99.95	3	35569	79	0	1	35569	35643	78
scaffold0000000367	134.442	scaffold0000000373	136.846	44968	44791	177	11	99.97	0	42647	95	0	1	42647	44791	2145
scaffold0000000368	361.361	scaffold0000005472	95.039	44942	10070	34872	71	88.18	34	888	2	0	23967	24844	8112	7249
scaffold0000000369	354.944	scaffold0000006362	116.894	44882	8509	36373	50	89.67	9	571	1	0	648	1214	6165	5600
scaffold0000000370	246.4	scaffold0000004051	100.501	44857	13260	31597	3	99.98	0	13181	29	0	1	13181	13260	80
scaffold0000000371	188.381	scaffold0000002891	30.614	44795	17069	27726	2	99.96	5	17074	38	0	1	17074	1	17069
scaffold0000000372	93.089	scaffold0000000339	95.782	44794	46294	-1500	2	100	0	44794	100	0	1	44794	44794	1
scaffold0000000373	136.846	scaffold0000000367	134.442	44791	44968	-177	11	99.97	0	42647	95	0	2145	44791	42647	1
scaffold0000000374	393.441	scaffold0000006793	240.786	44755	7864	36891	10	91.13	1	124	0	3e-38	37411	37533	425	302
scaffold0000000375	478.003	scaffold0000001612	272.52	44716	24197	20519	2	99.63	0	538	1	0	44179	44716	22479	23016
scaffold0000000376	100.301	scaffold0000004198	66.979	44693	12881	31812	0	100	0	12127	27	0	1	12127	12127	1
scaffold0000000377	204.28	scaffold0000000010	156.48	44594	107439	-62845	0	100	0	24930	56	0	1	24930	82510	107439
scaffold0000000378	112.014	scaffold0000000393	136.47	44582	44107	475	0	100	0	43761	98	0	822	44582	44107	347
scaffold0000000379	110.51	scaffold0000000140	129.392	44560	59842	-15282	0	100	0	44008	99	0	1	44008	44008	1
scaffold0000000380	138.464	scaffold0000000393	136.47	44517	44107	410	5	99.99	1	44108	99	0	410	44517	1	44107
scaffold0000000381	184.387	scaffold0000000615	132.489	44478	37066	7412	0	100	0	24695	56	0	1	24695	24695	1
scaffold0000000382	106.992	scaffold0000000383	112.87	44387	44387	0	4	99.99	0	44387	100	0	1	44387	44387	1
scaffold0000000383	112.87	scaffold0000000382	106.992	44387	44387	0	4	99.99	0	44387	100	0	1	44387	44387	1
scaffold0000000384	188.923	scaffold0000001747	169.056	44357	23226	21131	1	100	0	22856	52	0	21502	44357	22856	1
scaffold0000000385	220.083	scaffold0000002211	88.15	44356	20171	24185	0	100	0	14354	32	0	30003	44356	20171	5818
scaffold0000000386	72.562	scaffold0000000301	64.971	44285	47586	-3301	9	99.97	4	43996	99	0	1	43994	47586	3593
scaffold0000000387	106.75	scaffold0000000770	115.03	44265	33791	10474	0	100	0	33104	75	0	1	33104	688	33791
scaffold0000000388	256.746	scaffold0000006178	289.864	44247	8794	35453	7	99.39	9	2630	6	0	41627	44247	2630	1
scaffold0000000389	160.114	scaffold0000006926	64.192	44243	7670	36573	1	99.99	0	7320	17	0	36924	44243	7320	1
scaffold0000000390	428.301	scaffold0000016752	216.487	44215	1814	42401	22	93.41	7	440	1	0	16249	16681	949	1388
scaffold0000000391	74.761	scaffold0000000353	79.814	44203	45639	-1436	0	100	0	42972	97	0	1232	44203	2668	45639
scaffold0000000392	226.733	scaffold0000002268	108.034	44197	19891	24306	1	99.96	6	19823	45	0	24375	44197	75	19891
scaffold0000000393	136.47	scaffold0000000380	138.464	44107	44517	-410	5	99.99	1	44108	100	0	1	44107	410	44517
scaffold0000000394	318.339	scaffold0000009353	168.092	44090	5050	39040	47	89.54	10	545	1	0	19798	20333	4748	4205
scaffold0000000395	201.765	scaffold0000017465	220.443	44056	1672	42384	33	93.18	2	513	1	0	1	512	1444	933
scaffold0000000396	146.571	scaffold0000000399	148.566	43969	43952	17	2	99.96	17	43969	100	0	1	43969	1	43952
scaffold0000000397	113.22	scaffold0000000398	121.559	43969	43967	2	12	99.95	8	43972	100	0	1	43969	43967	1
scaffold0000000398	121.559	scaffold0000000397	113.22	43967	43969	-2	12	99.95	8	43972	100	0	1	43967	43969	1
scaffold0000000399	148.566	scaffold0000000396	146.571	43952	43969	-17	2	99.96	17	43969	100	0	1	43952	1	43969
scaffold0000000400	73.661	scaffold0000000404	73.982	43905	43784	121	4	99.99	1	43785	99	0	121	43905	1	43784
scaffold0000000401	400.757	scaffold0000001319	365.206	43857	26720	17137	0	100	0	3201	7	0	40657	43857	1	3201
scaffold0000000402	311.095	scaffold0000008650	138.915	43853	5668	38185	47	95.12	8	1128	3	0	12351	13478	2069	3188
scaffold0000000403	431.59	scaffold0000013049	172.193	43810	2882	40928	2	99.9	0	2030	5	0	41781	43810	853	2882
scaffold0000000404	73.982	scaffold0000000400	73.661	43784	43905	-121	4	99.99	1	43785	100	0	1	43784	121	43905
scaffold0000000405	210.593	scaffold0000004193	44.705	43677	12897	30780	0	100	0	12292	28	0	31386	43677	12897	606
scaffold0000000406	227.021	scaffold0000001474	100.468	43466	25417	18049	0	100	0	18436	42	0	1	18436	18436	1
scaffold0000000407	158.828	scaffold0000000184	133.913	43448	56222	-12774	0	99.99	2	19929	46	0	23522	43448	49185	29257
scaffold0000000408	263.792	scaffold0000007076	103.476	43431	7484	35947	3	98.28	0	174	0	7e-80	43258	43431	7292	7465
scaffold0000000409	115.52	scaffold0000000410	115.567	43285	43285	0	2	100	0	43285	100	0	1	43285	1	43285
scaffold0000000410	115.567	scaffold0000000409	115.52	43285	43285	0	2	100	0	43285	100	0	1	43285	1	43285
scaffold0000000411	151.673	scaffold0000021226	140.063	43279	1149	42130	19	91.17	9	317	1	6e-115	353	667	253	562
scaffold0000000412	243.623	scaffold0000001498	99.309	43173	25192	17981	2	99.99	0	24096	56	0	1	24096	25192	1097
scaffold0000000413	318.78	scaffold0000011578	109.689	43136	3585	39551	1	99.71	0	346	1	2e-179	1	346	1	346
scaffold0000000414	127.048	scaffold0000000499	131.722	43029	39928	3101	0	100	0	38420	89	0	4610	43029	1	38420
scaffold0000000415	175.554	scaffold0000000416	175.231	42984	42984	0	5	99.99	0	42984	100	0	1	42984	42984	1
scaffold0000000416	175.231	scaffold0000000415	175.554	42984	42984	0	5	99.99	0	42984	100	0	1	42984	42984	1
scaffold0000000417	86.76	scaffold0000001366	69.608	42923	26277	16646	1	99.98	3	26278	61	0	16648	42923	26277	1
scaffold0000000418	417.789	scaffold0000000688	250.91	42897	35335	7562	42	91.26	10	595	1	0	29724	30309	12832	13425
scaffold0000000419	191.115	scaffold0000002043	111.425	42892	21027	21865	0	100	0	19709	46	0	23184	42892	1	19709
scaffold0000000420	125.783	scaffold0000004329	98.677	42834	12554	30280	0	100	0	11992	28	0	30843	42834	12554	563
scaffold0000000421	115.628	scaffold0000001520	87.27	42778	25016	17762	1	99.99	1	24929	58	0	1	24928	1	24929
scaffold0000000422	180.284	scaffold0000000541	192.583	42751	38786	3965	1	100	0	38710	91	0	1	38710	38786	77
scaffold0000000423	277.652	scaffold0000018314	341.807	42698	1521	41177	2	98.4	0	125	0	2e-54	1	125	1202	1078
scaffold0000000424	141.772	scaffold0000002522	120.136	42655	18763	23892	0	100	0	18613	44	0	24043	42655	18763	151
scaffold0000000425	123.647	scaffold0000000826	112.008	42651	32837	9814	2	99.97	7	32733	77	0	9919	42651	32726	1
scaffold0000000426	229.949	scaffold0000002992	157.438	42540	16717	25823	0	100	0	16069	38	0	26472	42540	1	16069
scaffold0000000427	277.911	scaffold0000003750	307.796	42399	14180	28219	27	91.55	2	343	1	6e-130	41316	41657	13260	13601
scaffold0000000428	128.726	scaffold0000001341	138.503	42364	26578	15786	0	100	0	26016	61	0	16349	42364	1	26016
scaffold0000000429	132.794	scaffold0000000679	126.892	42341	35665	6676	0	99.95	18	35665	84	0	6695	42341	1	35665
scaffold0000000430	96.445	scaffold0000000439	95.927	42336	42072	264	5	99.98	1	25240	60	0	17098	42336	16833	42072
scaffold0000000431	69.228	scaffold0000000433	77.607	42248	42220	28	3	99.93	28	42248	100	0	1	42248	42220	1
scaffold0000000432	103.519	scaffold0000000912	71.978	42237	31556	10681	0	100	0	31400	74	0	10838	42237	1	31400
scaffold0000000433	77.607	scaffold0000000431	69.228	42220	42248	-28	3	99.93	28	42248	100	0	1	42220	42248	1
scaffold0000000434	275.811	scaffold0000005515	64.686	42174	9986	32188	0	100	0	8726	21	0	33449	42174	1	8726
scaffold0000000435	84.827	scaffold0000003522	43.938	42150	14864	27286	0	100	0	13534	32	0	28617	42150	1	13534
scaffold0000000436	159.811	scaffold0000000437	143.371	42128	42127	1	4	99.99	1	42128	100	0	1	42128	42127	1
scaffold0000000437	143.371	scaffold0000000436	159.811	42127	42128	-1	4	99.99	1	42128	100	0	1	42127	42128	1
scaffold0000000438	363.483	scaffold0000018654	65.824	42087	1471	40616	0	100	0	79	0	4e-32	1	79	1224	1146
scaffold0000000439	95.927	scaffold0000000430	96.445	42072	42336	-264	5	99.98	1	25240	60	0	16833	42072	17098	42336
scaffold0000000440	234.394	scaffold0000013214	394.595	42014	2806	39208	27	94.63	3	559	1	0	1	559	1293	1848
scaffold0000000441	170.769	scaffold0000011871	122.841	41903	3429	38474	48	93.69	3	808	2	0	1	808	3429	2625
scaffold0000000442	145.295	scaffold0000000443	146.776	41880	41880	0	6	99.99	0	41880	100	0	1	41880	1	41880
scaffold0000000443	146.776	scaffold0000000442	145.295	41880	41880	0	6	99.99	0	41880	100	0	1	41880	1	41880
scaffold0000000444	119.683	scaffold0000000442	145.295	41880	41880	0	6	99.99	0	41879	99	0	2	41880	41880	2
scaffold0000000445	267.93	scaffold0000007715	199.939	41861	6648	35213	44	91.91	4	593	1	0	3875	4466	24	613
scaffold0000000446	81.162	scaffold0000000204	108.978	41801	54214	-12413	0	100	0	32717	78	0	9085	41801	1	32717
scaffold0000000447	243.96	scaffold0000002756	102.216	41784	17674	24110	30	92.43	14	581	1	0	28637	29216	1306	739
scaffold0000000448	114.266	scaffold0000011062	38.96	41754	3895	37859	0	100	0	3621	9	0	1	3621	275	3895
scaffold0000000449	142.549	scaffold0000003138	96.135	41712	16111	25601	0	99.86	22	16133	39	0	1	16133	16111	1
scaffold0000000450	108.509	scaffold0000000453	109.092	41712	41647	65	2	99.96	10	34185	82	0	7528	41712	7473	41647
scaffold0000000451	106.725	scaffold0000000582	105.534	41709	37503	4206	0	100	0	31172	75	0	1	31172	6332	37503
scaffold0000000452	82.535	scaffold0000003125	47.501	41693	16150	25543	0	100	0	15623	37	0	1	15623	528	16150
scaffold0000000453	109.092	scaffold0000000450	108.509	41647	41712	-65	2	99.96	10	34185	82	0	7473	41647	7528	41712
scaffold0000000454	152.807	scaffold0000000302	237.701	41594	47567	-5973	0	100	0	79	0	4e-32	1	79	79	1
scaffold0000000455	117.434	scaffold0000000456	117.985	41585	41555	30	1	99.93	30	41585	100	0	1	41585	41555	1
scaffold0000000456	117.985	scaffold0000000455	117.434	41555	41585	-30	1	99.93	30	41585	100	0	1	41555	41585	1
scaffold0000000457	86.334	scaffold0000000458	88.398	41554	41554	0	2	100	0	41554	100	0	1	41554	41554	1
scaffold0000000458	88.398	scaffold0000000457	86.334	41554	41554	0	2	100	0	41554	100	0	1	41554	41554	1
scaffold0000000459	107.826	scaffold0000012282	24.237	41548	3240	38308	1	99.91	2	3163	8	0	38386	41547	79	3240
scaffold0000000460	142.918	scaffold0000000851	103.078	41462	32349	9113	0	100	0	32001	77	0	1	32001	32001	1
scaffold0000000461	283.447	scaffold0000004030	277.749	41446	13298	28148	463	86.42	52	3791	9	0	5263	9017	4387	613
scaffold0000000462	273.429	scaffold0000016315	90.618	41420	1902	39518	0	100	0	304	1	3e-157	1	304	1599	1902
scaffold0000000463	317.717	scaffold0000012647	70.5	41416	3074	38342	6	99.8	0	2999	7	0	1	2999	3074	76
scaffold0000000464	73.572	scaffold0000000465	74.191	41372	41372	0	8	99.98	0	41372	100	0	1	41372	1	41372
scaffold0000000465	74.191	scaffold0000000464	73.572	41372	41372	0	8	99.98	0	41372	100	0	1	41372	1	41372
scaffold0000000466	336.747	scaffold0000013566	113.966	41256	2666	38590	0	100	0	2183	5	0	39074	41256	2666	484
scaffold0000000467	202.169	scaffold0000000428	128.726	41237	42364	-1127	81	78.71	44	587	1	8e-94	31147	31695	5302	5882
scaffold0000000468	141.715	scaffold0000000473	141.907	41202	40944	258	3	99.99	0	40193	98	0	1	40193	40944	752
scaffold0000000469	92.949	scaffold0000000470	92.975	41190	41189	1	4	99.99	1	41190	100	0	1	41190	1	41189
scaffold0000000470	92.975	scaffold0000000469	92.949	41189	41190	-1	4	99.99	1	41190	100	0	1	41189	1	41190
scaffold0000000471	137.477	scaffold0000022376	62.962	41188	1035	40153	0	100	0	493	1	0	40696	41188	1	493
scaffold0000000472	162.528	scaffold0000002837	164.187	41090	17321	23769	0	100	0	16888	41	0	24203	41090	1	16888
scaffold0000000473	141.907	scaffold0000000468	141.715	40944	41202	-258	3	99.99	0	40193	98	0	752	40944	40193	1
scaffold0000000474	108.661	scaffold0000000475	107.123	40935	40900	35	0	99.98	6	38387	94	0	1	38386	1	38382
scaffold0000000475	107.123	scaffold0000000474	108.661	40900	40935	-35	0	99.98	6	38387	94	0	1	38382	1	38386
scaffold0000000476	308.083	scaffold0000009560	290.843	40863	4902	35961	21	95.11	1	450	1	0	1	449	4127	3678
scaffold0000000477	184.517	scaffold0000007388	38.006	40862	7032	33830	0	100	0	6815	17	0	1	6815	218	7032
scaffold0000000478	469.461	scaffold0000012332	138.174	40822	3218	37604	24	87.5	4	224	1	7e-65	16328	16550	1780	1560
scaffold0000000479	222.048	scaffold0000001818	68.432	40816	22683	18133	0	100	0	21724	53	0	19093	40816	1	21724
scaffold0000000480	127.68	scaffold0000000306	120.128	40758	47413	-6655	0	100	0	35308	87	0	5451	40758	1	35308
scaffold0000000481	254.064	scaffold0000012881	118.185	40756	2966	37790	7	99.04	0	726	2	0	1	726	2966	2241
scaffold0000000483	294.438	scaffold0000003543	334.956	40678	14785	25893	65	90.95	21	950	2	0	8189	9132	8781	9715
scaffold0000000484	240.906	scaffold0000001365	160.3	40646	26293	14353	1	100	0	26218	65	0	14429	40646	76	26293
scaffold0000000485	174.899	scaffold0000003051	66.975	40572	16450	24122	84	85.58	50	929	2	0	2313	3222	14437	15334
scaffold0000000486	316.482	scaffold0000013798	265.252	40568	2562	38006	42	96.16	2	1145	3	0	1	1144	2562	1419
scaffold0000000487	384.949	scaffold0000003548	86.805	40475	14772	25703	0	100	0	6444	16	0	1	6444	6444	1
scaffold0000000488	157.984	scaffold0000000155	167.004	40428	58358	-17930	0	100	0	39463	98	0	1	39463	18896	58358
scaffold0000000489	309.878	scaffold0000017009	375.832	40412	1761	38651	18	91.67	3	252	1	4e-92	35219	35469	407	158
scaffold0000000490	134.852	scaffold0000012035	70.219	40379	3357	37022	0	99.91	3	3280	8	0	37103	40379	3280	1
scaffold0000000491	103.322	scaffold0000000526	102.182	40373	39182	1191	0	100	0	38886	96	0	1	38886	297	39182
scaffold0000000492	304.685	scaffold0000020125	277.227	40295	1280	39015	55	94.32	8	1110	3	0	248	1356	1280	178
scaffold0000000493	141.673	scaffold0000000148	135.324	40173	59052	-18879	0	100	0	38177	95	0	1	38177	20876	59052
scaffold0000000494	117.245	scaffold0000001394	114.465	40145	26011	14134	0	100	0	22565	56	0	17581	40145	1	22565
scaffold0000000495	153.734	scaffold0000009488	156.055	40119	4948	35171	89	89.13	18	984	2	0	13784	14762	585	1555
scaffold0000000496	204.942	scaffold0000003244	68.756	40085	15757	24328	107	90.83	13	1309	3	0	31069	32373	13643	12344
scaffold0000000497	305.5	scaffold0000008265	120.178	39958	6045	33913	0	100	0	4646	12	0	35313	39958	1	4646
scaffold0000000498	131.892	scaffold0000000499	131.722	39928	39928	0	12	99.97	0	39928	100	0	1	39928	1	39928
scaffold0000000499	131.722	scaffold0000000498	131.892	39928	39928	0	12	99.97	0	39928	100	0	1	39928	1	39928
scaffold0000000500	152.37	scaffold0000000501	151.821	39902	39898	4	3	99.98	4	39902	100	0	1	39902	1	39898
scaffold0000000501	151.821	scaffold0000000500	152.37	39898	39902	-4	3	99.98	4	39902	100	0	1	39898	1	39902
scaffold0000000502	66.808	scaffold0000000503	66.411	39834	39834	0	2	99.99	0	39834	100	0	1	39834	1	39834
scaffold0000000503	66.411	scaffold0000000502	66.808	39834	39834	0	2	99.99	0	39834	100	0	1	39834	1	39834
scaffold0000000504	465.18	scaffold0000015064	177.12	39822	2192	37630	0	100	0	79	0	4e-32	1	79	2011	1933
scaffold0000000505	66.568	scaffold0000000736	79.114	39820	34233	5587	4	99.99	0	34233	86	0	5588	39820	34233	1
scaffold0000000506	231.151	scaffold0000015686	114.588	39740	2047	37693	35	94.02	12	786	2	0	37205	37982	800	1581
scaffold0000000507	277.209	scaffold0000021150	447.664	39726	1157	38569	2	99.69	0	645	2	0	1	645	1157	513
scaffold0000000508	73.812	scaffold0000000912	71.978	39713	31556	8157	3	99.99	0	31480	79	0	1	31480	1	31480
scaffold0000000509	129.522	scaffold0000003532	51.92	39712	14822	24890	0	100	0	14048	35	0	1	14048	14048	1
scaffold0000000510	126.028	scaffold0000000979	133.746	39708	30658	9050	0	100	0	29580	74	0	1	29580	29580	1
scaffold0000000511	71.321	scaffold0000000977	47.066	39706	30674	9032	0	100	0	30544	77	0	1	30544	30544	1
scaffold0000000512	379.223	scaffold0000002324	137.659	39628	19686	19942	25	97.17	9	1200	3	0	6992	8184	13453	12256
scaffold0000000513	127.375	scaffold0000000979	133.746	39613	30658	8955	0	100	0	29580	75	0	1	29580	29580	1
scaffold0000000514	192.414	scaffold0000018502	58.088	39583	1495	38088	4	99.67	1	1495	4	0	1	1494	1495	1
scaffold0000000515	210.624	scaffold0000012357	68.882	39569	3207	36362	0	100	0	1691	4	0	1	1691	1691	1
scaffold0000000516	131.986	scaffold0000011556	66.096	39558	3599	35959	154	90.85	44	2164	5	0	29520	31646	2507	351
scaffold0000000517	52.245	scaffold0000000530	52.456	39542	39023	519	0	100	1	32400	82	0	1	32400	1	32399
scaffold0000000518	80.318	scaffold0000000622	107.055	39491	36990	2501	0	100	0	31801	81	0	1	31801	31801	1
scaffold0000000519	290.348	scaffold0000000380	138.464	39413	44517	-5104	13	92.37	6	249	1	3e-93	38986	39233	283	526
scaffold0000000520	103.088	scaffold0000000526	102.182	39363	39182	181	5	99.96	9	39189	99	0	177	39363	1	39182
scaffold0000000521	79.959	scaffold0000000622	107.055	39312	36990	2322	0	100	0	31801	81	0	1	31801	31801	1
scaffold0000000522	177.288	scaffold0000000346	176.032	39265	45922	-6657	0	100	0	36769	94	0	1	36769	36769	1
scaffold0000000523	85.694	scaffold0000000527	85.352	39228	39174	54	1	100	0	20926	53	0	18303	39228	18249	39174
scaffold0000000524	80.035	scaffold0000005396	32.239	39226	10215	29011	14	99.68	18	10138	26	0	29102	39226	83	10215
scaffold0000000525	149.453	scaffold0000000630	146.711	39183	36616	2567	1	99.99	1	36542	93	0	1	36541	1	36542
scaffold0000000526	102.182	scaffold0000000520	103.088	39182	39363	-181	5	99.96	9	39189	100	0	1	39182	177	39363
scaffold0000000527	85.352	scaffold0000000523	85.694	39174	39228	-54	1	100	0	20926	53	0	18249	39174	18303	39228
scaffold0000000528	106.691	scaffold0000008658	36.153	39140	5659	33481	0	100	0	5517	14	0	33624	39140	1	5517
scaffold0000000529	96.733	scaffold0000003622	71.071	39032	14570	24462	3	99.96	2	14100	36	0	24933	39032	14098	1
scaffold0000000530	52.456	scaffold0000000517	52.245	39023	39542	-519	0	100	1	32400	83	0	1	32399	1	32400
scaffold0000000531	332.894	scaffold0000005489	162.437	39022	10042	28980	0	100	0	7660	20	0	31363	39022	1	7660
scaffold0000000532	208.237	scaffold0000000191	178.773	39021	55316	-16295	0	100	0	36705	94	0	2317	39021	55316	18612
scaffold0000000533	42.778	scaffold0000000948	43.332	38958	31062	7896	0	99.93	21	31062	80	0	7918	38958	1	31062
scaffold0000000534	388.104	scaffold0000005671	93.443	38921	9681	29240	65	84.93	31	637	2	2e-173	37978	38607	5655	6267
scaffold0000000535	291.107	scaffold0000005208	146.18	38918	10567	28351	51	89.26	16	624	2	0	23224	23836	6235	5617
scaffold0000000536	231.578	scaffold0000020311	37.827	38867	1258	37609	0	100	0	1026	3	0	1	1026	233	1258
scaffold0000000537	125.253	scaffold0000002097	113.512	38849	20787	18062	0	100	0	18761	48	0	1	18761	18761	1
scaffold0000000538	442.155	scaffold0000004963	133.346	38847	11060	27787	17	88.14	6	194	0	5e-56	38316	38503	6431	6624
scaffold0000000539	264.701	scaffold0000003346	165.648	38841	15423	23418	61	88.06	13	620	2	0	15306	15913	11117	10499
scaffold0000000540	123.64	scaffold0000001141	96.62	38816	28620	10196	1	100	0	28550	74	0	10267	38816	28550	1
scaffold0000000541	192.583	scaffold0000000422	180.284	38786	42751	-3965	1	100	0	38710	99	0	77	38786	38710	1
scaffold0000000542	311.519	scaffold0000007826	108.959	38730	6513	32217	169	83.32	65	1403	4	0	514	1899	4325	5679
scaffold0000000543	153.177	scaffold0000002425	88.179	38617	19188	19429	0	100	0	18980	49	0	1	18980	19188	209
scaffold0000000544	111.697	scaffold0000000545	104.932	38605	38605	0	2	99.99	0	38605	100	0	1	38605	38605	1
scaffold0000000545	104.932	scaffold0000000544	111.697	38605	38605	0	2	99.99	0	38605	100	0	1	38605	38605	1
scaffold0000000546	102.467	scaffold0000000475	107.123	38574	40900	-2326	0	100	0	38310	99	0	265	38574	1	38310
scaffold0000000547	133.347	scaffold0000000548	133.19	38528	38528	0	6	99.98	0	38528	100	0	1	38528	1	38528
scaffold0000000548	133.19	scaffold0000000547	133.347	38528	38528	0	6	99.98	0	38528	100	0	1	38528	1	38528
scaffold0000000549	134.894	scaffold0000000547	133.347	38526	38528	-2	6	99.98	2	38528	100	0	1	38526	1	38528
scaffold0000000550	175.294	scaffold0000000344	172.683	38498	46005	-7507	0	100	0	33895	88	0	1	33895	33895	1
scaffold0000000551	123.283	scaffold0000000410	115.567	38490	43285	-4795	0	100	0	35234	92	0	1	35234	8052	43285
scaffold0000000552	120.031	scaffold0000014988	73.864	38422	2212	36210	0	100	0	2026	5	0	1	2026	187	2212
scaffold0000000553	141.479	scaffold0000008601	35.467	38405	5715	32690	0	100	0	5577	15	0	1	5577	5577	1
scaffold0000000554	138.228	scaffold0000000574	132.832	38383	37690	693	0	100	0	37501	98	0	883	38383	1	37501
scaffold0000000556	211.751	scaffold0000000583	204.039	38283	37495	788	3	99.99	0	37495	98	0	1	37495	37495	1
scaffold0000000557	111.049	scaffold0000001266	52.369	38263	27273	10990	12	99.96	0	27273	71	0	10991	38263	27273	1
scaffold0000000558	115.855	scaffold0000000103	109.905	38251	64982	-26731	2	99.95	18	37259	97	0	1	37241	27724	64982
scaffold0000000559	230.502	scaffold0000007085	64.763	38215	7470	30745	95	85.27	42	930	2	0	24890	25797	42	951
scaffold0000000560	117.413	scaffold0000000570	117.824	38187	37864	323	0	100	0	24359	64	0	1	24359	37864	13506
scaffold0000000561	159.756	scaffold0000001752	51.075	38102	23201	14901	0	100	0	22995	60	0	15108	38102	23201	207
scaffold0000000562	74.366	scaffold0000000563	85.629	38100	38100	0	3	99.99	0	38100	100	0	1	38100	38100	1
scaffold0000000563	85.629	scaffold0000000562	74.366	38100	38100	0	3	99.99	0	38100	100	0	1	38100	38100	1
scaffold0000000564	230.779	scaffold0000003990	281.94	38065	13410	24655	142	91.84	58	2450	6	0	22224	24649	7387	9802
scaffold0000000565	313.022	scaffold0000011313	186.835	37969	3749	34220	37	93.78	19	901	2	0	32024	32920	288	1173
scaffold0000000566	439.976	scaffold0000003412	203.285	37951	15168	22783	21	90.04	2	231	1	1e-77	669	898	7562	7333
scaffold0000000567	185.009	scaffold0000000569	185.257	37933	37910	23	0	99.94	23	37933	100	0	1	37933	1	37910
scaffold0000000568	462.11	scaffold0000016359	143.746	37928	1893	36035	11	97.42	2	504	1	0	37425	37928	1	502
scaffold0000000569	185.257	scaffold0000000567	185.009	37910	37933	-23	0	99.94	23	37933	100	0	1	37910	1	37933
scaffold0000000570	117.824	scaffold0000000560	117.413	37864	38187	-323	0	100	0	24359	64	0	13506	37864	24359	1
scaffold0000000571	129.507	scaffold0000001956	45.28	37772	21647	16125	1	99.99	2	21577	57	0	16196	37772	21575	1
scaffold0000000572	87.151	scaffold0000001069	110.856	37703	29442	8261	0	100	0	22843	61	0	1	22843	6600	29442
scaffold0000000573	216.044	scaffold0000012557	56.856	37703	3111	34592	86	80.33	35	615	2	3e-118	29674	30275	1068	476
scaffold0000000574	132.832	scaffold0000000354	99.734	37690	45580	-7890	2	99.99	0	37597	99	0	1	37597	45580	7984
scaffold0000000575	296.394	scaffold0000006482	178.781	37649	8308	29341	0	100	0	1531	4	0	36119	37649	8308	6778
scaffold0000000576	128.21	scaffold0000001322	134.059	37624	26703	10921	0	100	0	25654	68	0	11971	37624	1	25654
scaffold0000000577	130.832	scaffold0000001113	109.241	37608	28839	8769	5	99.98	0	28186	75	0	1	28186	28839	654
scaffold0000000578	258.124	scaffold0000000001	217.444	37563	272629	-235066	84	83.23	52	811	2	0	32057	32846	217571	218350
scaffold0000000579	430.353	scaffold0000002361	139.644	37519	19503	18016	63	86.94	31	720	2	0	12961	13657	2016	1305
scaffold0000000580	118.907	scaffold0000002686	43.49	37513	18017	19496	0	100	0	17844	48	0	1	17844	174	18017
scaffold0000000581	104.985	scaffold0000000582	105.534	37504	37503	1	10	99.97	1	37504	100	0	1	37504	1	37503
scaffold0000000582	105.534	scaffold0000000581	104.985	37503	37504	-1	10	99.97	1	37504	100	0	1	37503	1	37504
scaffold0000000583	204.039	scaffold0000000556	211.751	37495	38283	-788	3	99.99	0	37495	100	0	1	37495	37495	1
scaffold0000000584	371.236	scaffold0000012344	193.976	37476	3213	34263	57	87.52	14	569	1	0	32331	32892	1270	709
scaffold0000000585	352.41	scaffold0000008775	313.931	37476	5545	31931	0	100	0	82	0	8e-34	35416	35497	4455	4374
scaffold0000000586	103.61	scaffold0000000751	86.798	37461	34074	3387	2	99.99	1	33803	90	0	1	33802	34074	272
scaffold0000000587	133.861	scaffold0000000211	278.59	37457	53926	-16469	0	100	0	25101	67	0	1	25101	28826	53926
scaffold0000000588	234.533	scaffold0000004539	87.516	37446	12058	25388	0	100	0	11744	31	0	25703	37446	12058	315
scaffold0000000589	325.871	scaffold0000002577	114.884	37435	18508	18927	0	100	0	531	1	0	36905	37435	18508	17978
scaffold0000000590	156.025	scaffold0000000611	153.951	37426	37116	310	7	99.97	3	37116	99	0	1	37113	1	37116
scaffold0000000591	128.747	scaffold0000000592	129.498	37388	37379	9	4	99.97	9	37388	100	0	1	37388	1	37379
scaffold0000000592	129.498	scaffold0000000591	128.747	37379	37388	-9	4	99.97	9	37388	100	0	1	37379	1	37388
scaffold0000000593	82.965	scaffold0000000082	182.242	37335	69313	-31978	5	99.98	2	36512	98	0	1	36512	69313	32804
scaffold0000000594	38.11	scaffold0000000601	45.018	37323	37223	100	7	99.96	3	23426	63	0	13899	37323	23424	1
scaffold0000000595	312.413	scaffold0000018258	116.479	37283	1532	35751	40	97.32	1	1531	4	0	1	1530	1532	2
scaffold0000000596	108.192	scaffold0000017584	200.405	37279	1650	35629	35	92.38	3	499	1	0	8483	8979	498	1
scaffold0000000597	388.168	scaffold0000002540	232.212	37266	18679	18587	31	83.25	4	209	1	6e-45	34707	34912	4368	4161
scaffold0000000598	104.229	scaffold0000000305	130.093	37264	47480	-10216	0	100	0	34689	93	0	1	34689	34689	1
scaffold0000000599	92.871	scaffold0000001626	74.081	37239	24057	13182	0	100	0	23525	63	0	13715	37239	1	23525
scaffold0000000600	117.661	scaffold0000001487	146.053	37232	25316	11916	0	100	0	25172	68	0	12061	37232	145	25316
scaffold0000000601	45.018	scaffold0000000594	38.11	37223	37323	-100	7	99.96	3	23426	63	0	1	23424	37323	13899
scaffold0000000602	242.307	scaffold0000004593	86.164	37213	11959	25254	1	99.99	0	11387	31	0	25827	37213	573	11959
scaffold0000000603	99.776	scaffold0000000644	204.616	37209	36333	876	0	100	0	21893	59	0	1	21893	21893	1
scaffold0000000604	270.372	scaffold0000020187	332.608	37198	1272	35926	0	99.82	1	563	2	0	1	563	1272	711
scaffold0000000605	107.063	scaffold0000000614	96.024	37188	37094	94	5	99.98	0	32369	87	0	4820	37188	32369	1
scaffold0000000606	140.362	scaffold0000001500	111.472	37187	25180	12007	1	99.98	5	25110	68	0	12078	37187	25105	1
scaffold0000000607	56.624	scaffold0000000666	55.435	37183	35858	1325	0	100	0	35858	96	0	1326	37183	35858	1
scaffold0000000608	327.033	scaffold0000002549	159.022	37174	18648	18526	0	100	0	18515	50	0	18660	37174	1	18515
scaffold0000000609	355.077	scaffold0000014497	61.446	37161	2351	34810	0	100	0	1267	3	0	35895	37161	2351	1085
scaffold0000000610	187.199	scaffold0000000613	186.646	37139	37104	35	5	99.98	2	29291	79	0	1	29291	37104	7816
scaffold0000000611	153.951	scaffold0000000590	156.025	37116	37426	-310	7	99.97	3	37116	100	0	1	37116	1	37113
scaffold0000000612	133.821	scaffold0000000166	106.905	37116	57412	-20296	0	100	0	36881	99	0	236	37116	1	36881
scaffold0000000613	186.646	scaffold0000000610	187.199	37104	37139	-35	5	99.98	2	29291	79	0	7816	37104	29291	1
scaffold0000000614	96.024	scaffold0000000605	107.063	37094	37188	-94	5	99.98	0	32369	87	0	1	32369	37188	4820
scaffold0000000615	132.489	scaffold0000000381	184.387	37066	44478	-7412	0	100	0	24695	67	0	1	24695	24695	1
scaffold0000000616	358.335	scaffold0000003183	108.338	37055	15960	21095	75	95.14	13	1811	5	0	35250	37055	1803	1
scaffold0000000617	260.202	scaffold0000013551	135.621	37032	2671	34361	98	83.47	23	732	2	0	36307	37031	2012	1297
scaffold0000000618	133.096	scaffold0000000619	133.621	37015	37015	0	19	99.95	0	37015	100	0	1	37015	1	37015
scaffold0000000619	133.621	scaffold0000000618	133.096	37015	37015	0	19	99.95	0	37015	100	0	1	37015	1	37015
scaffold0000000620	324.701	scaffold0000013835	55.51	37014	2553	34461	83	79.49	37	585	1	9e-103	36432	36985	970	392
scaffold0000000621	106.011	scaffold0000000622	107.055	36992	36990	2	5	99.98	2	36992	100	0	1	36992	1	36990
scaffold0000000622	107.055	scaffold0000000621	106.011	36990	36992	-2	5	99.98	2	36992	100	0	1	36990	1	36992
scaffold0000000623	257.754	scaffold0000000216	266.833	36922	53322	-16400	18	92.75	7	345	1	2e-139	8	351	164	502
scaffold0000000624	114.951	scaffold0000000644	204.616	36905	36333	572	0	100	0	21893	59	0	15013	36905	1	21893
scaffold0000000625	70.938	scaffold0000000629	70.151	36843	36622	221	0	100	0	36494	99	0	1	36494	36622	129
scaffold0000000626	182.954	scaffold0000000678	182.526	36743	35670	1073	2	99.99	1	31940	87	0	4804	36743	3732	35670
scaffold0000000627	114.979	scaffold0000001297	76.921	36735	26929	9806	5	99.94	11	26450	72	0	10297	36735	26450	1
scaffold0000000628	353.69	scaffold0000006641	102.878	36657	8040	28617	0	100	0	6754	18	0	29904	36657	8040	1287
scaffold0000000629	70.151	scaffold0000000625	70.938	36622	36843	-221	0	100	0	36494	99	0	129	36622	36494	1
scaffold0000000630	146.711	scaffold0000000525	149.453	36616	39183	-2567	1	99.99	1	36542	99	0	1	36542	1	36541
scaffold0000000631	141.244	scaffold0000001097	133.179	36603	29105	7498	0	99.92	23	29107	79	0	7518	36603	1	29105
scaffold0000000632	207.63	scaffold0000002540	232.212	36597	18679	17918	0	100	0	15065	41	0	21533	36597	18679	3615
scaffold0000000633	88.796	scaffold0000007149	49.01	36580	7377	29203	0	100	0	7211	20	0	29370	36580	1	7211
scaffold0000000634	317.756	scaffold0000012387	88.5	36559	3193	33366	53	84.18	9	392	1	6e-100	19640	20028	2791	3176
scaffold0000000635	53.408	scaffold0000000636	44.403	36530	36530	0	3	99.99	0	36530	100	0	1	36530	36530	1
scaffold0000000636	44.403	scaffold0000000635	53.408	36530	36530	0	3	99.99	0	36530	100	0	1	36530	36530	1
scaffold0000000637	35.393	scaffold0000000638	35.981	36499	36499	0	2	99.99	2	36500	100	0	1	36499	1	36499
scaffold0000000638	35.981	scaffold0000000637	35.393	36499	36499	0	2	99.99	2	36500	100	0	1	36499	1	36499
scaffold0000000639	117.902	scaffold0000000640	117.31	36478	36477	1	3	99.98	3	36479	100	0	1	36478	1	36477
scaffold0000000640	117.31	scaffold0000000639	117.902	36477	36478	-1	3	99.98	3	36479	100	0	1	36477	1	36478
scaffold0000000641	111.372	scaffold0000000788	83.119	36458	33537	2921	0	100	0	31508	86	0	1	31508	2030	33537
scaffold0000000642	228.422	scaffold0000002639	97.02	36406	18226	18180	5	99.97	1	17558	48	0	18850	36406	669	18226
scaffold0000000643	102.874	scaffold0000000286	87.142	36345	48362	-12017	0	100	0	35662	98	0	684	36345	1	35662
scaffold0000000644	204.616	scaffold0000000624	114.951	36333	36905	-572	0	100	0	21893	60	0	1	21893	15013	36905
scaffold0000000645	145.105	scaffold0000003340	163.882	36330	15442	20888	6	99.92	7	15442	42	0	1	15435	1	15442
scaffold0000000646	408.382	scaffold0000000785	201.742	36196	33568	2628	59	85.89	22	574	2	4e-166	3814	4365	24284	24857
scaffold0000000647	133.385	scaffold0000007763	120.101	36186	6591	29595	0	100	0	6461	18	0	29726	36186	131	6591
scaffold0000000648	37.05	scaffold0000002184	31.884	36170	20323	15847	2	99.99	0	20243	56	0	1	20243	20323	81
scaffold0000000649	356.433	scaffold0000020766	1093.06	36168	1200	34968	12	96.77	6	557	2	0	886	1436	1100	544
scaffold0000000650	65.078	scaffold0000000097	107.214	36168	66713	-30545	0	100	0	36023	99	0	146	36168	1	36023
scaffold0000000651	382.486	scaffold0000010177	509.108	36135	4429	31706	0	100	0	2504	7	0	33632	36135	1	2504
scaffold0000000652	69.7	scaffold0000000884	88.471	36114	31966	4148	0	100	0	31300	87	0	1	31300	31300	1
scaffold0000000653	136.187	scaffold0000000654	135.292	36103	36102	1	7	99.98	1	36103	100	0	1	36103	1	36102
scaffold0000000654	135.292	scaffold0000000653	136.187	36102	36103	-1	7	99.98	1	36103	100	0	1	36102	1	36103
scaffold0000000655	115.934	scaffold0000011410	67.348	36099	3679	32420	0	100	0	3369	9	0	1	3369	3369	1
scaffold0000000656	252.213	scaffold0000009661	95.459	36034	4830	31204	0	100	0	4475	12	0	1	4475	4475	1
scaffold0000000657	198.303	scaffold0000000659	196.933	35998	35995	3	3	99.98	3	35998	100	0	1	35998	1	35995
scaffold0000000658	48.756	scaffold0000000687	52.523	35998	35356	642	3	99.97	2	19592	54	0	1	19590	35356	15765
scaffold0000000659	196.933	scaffold0000000657	198.303	35995	35998	-3	3	99.98	3	35998	100	0	1	35995	1	35998
scaffold0000000660	63.273	scaffold0000000636	44.403	35981	36530	-549	0	100	0	32554	90	0	3428	35981	36530	3977
scaffold0000000661	204.049	scaffold0000022759	63.499	35975	1000	34975	0	100	0	792	2	0	35184	35975	1000	209
scaffold0000000662	180.513	scaffold0000000663	180.329	35973	35973	0	4	99.99	0	35973	100	0	1	35973	35973	1
scaffold0000000663	180.329	scaffold0000000662	180.513	35973	35973	0	4	99.99	0	35973	100	0	1	35973	35973	1
scaffold0000000664	102.528	scaffold0000001611	95.163	35965	24214	11751	0	100	1	23947	67	0	12020	35965	1	23947
scaffold0000000665	167.343	scaffold0000005833	41.653	35891	9391	26500	6	99.94	0	9391	26	0	1	9391	1	9391
scaffold0000000666	55.435	scaffold0000000607	56.624	35858	37183	-1325	0	100	0	35858	100	0	1	35858	37183	1326
scaffold0000000667	117.362	scaffold0000001873	60.773	35855	22270	13585	0	100	0	21960	61	0	13896	35855	22270	311
scaffold0000000668	284.365	scaffold0000006491	87.982	35827	8285	27542	15	96.85	5	634	2	0	2094	2724	6662	6031
scaffold0000000669	139.222	scaffold0000000619	133.621	35798	37015	-1217	0	100	0	35063	98	0	736	35798	1	35063
scaffold0000000670	112.203	scaffold0000009032	32.921	35785	5323	30462	0	100	0	2262	6	0	1	2262	3062	5323
scaffold0000000671	222.104	scaffold0000000991	212.488	35768	30518	5250	0	100	0	29525	83	0	1	29525	29525	1
scaffold0000000672	161.305	scaffold0000014870	368.581	35765	2248	33517	20	91.17	36	634	2	0	20767	21386	1010	1621
scaffold0000000673	101.784	scaffold0000008076	36.83	35735	6250	29485	0	100	0	846	2	0	1	846	5405	6250
scaffold0000000674	70.918	scaffold0000000675	70.52	35734	35734	0	11	99.97	0	35734	100	0	1	35734	35734	1
scaffold0000000675	70.52	scaffold0000000674	70.918	35734	35734	0	11	99.97	0	35734	100	0	1	35734	35734	1
scaffold0000000676	136.881	scaffold0000000680	134.251	35694	35643	51	0	100	0	35386	99	0	1	35386	258	35643
scaffold0000000677	410.388	scaffold0000010382	120.495	35682	4310	31372	39	88.05	2	343	1	5e-110	51	391	1491	1833
scaffold0000000678	182.526	scaffold0000000626	182.954	35670	36743	-1073	2	99.99	1	31940	90	0	3732	35670	4804	36743
scaffold0000000679	126.892	scaffold0000000429	132.794	35665	42341	-6676	0	99.95	18	35665	100	0	1	35665	6695	42341
scaffold0000000680	134.251	scaffold0000000366	114.062	35643	44987	-9344	15	99.95	3	35569	99	0	78	35643	35569	1
scaffold0000000681	263.593	scaffold0000016245	153.685	35568	1916	33652	33	93.86	4	603	2	0	34968	35568	1614	1014
scaffold0000000682	104.505	scaffold0000002265	56.584	35432	19902	15530	2	99.97	0	7679	22	0	27754	35432	19902	12224
scaffold0000000683	198.819	scaffold0000000684	198.907	35415	35415	0	3	99.99	0	34989	99	0	427	35415	427	35415
scaffold0000000684	198.907	scaffold0000000683	198.819	35415	35415	0	3	99.99	0	34989	99	0	427	35415	427	35415
scaffold0000000685	118.712	scaffold0000000689	118.578	35406	35327	79	0	99.96	15	34267	97	0	1	34252	1	34267
scaffold0000000686	318.499	scaffold0000003202	445.585	35390	15877	19513	85	84.11	28	711	2	0	34598	35296	2671	1977
scaffold0000000687	52.523	scaffold0000000658	48.756	35356	35998	-642	3	99.97	2	19592	55	0	15765	35356	19590	1
scaffold0000000688	250.91	scaffold0000012725	216.22	35335	3042	32293	40	93.06	1	591	2	0	12832	13421	2429	1839
scaffold0000000689	118.578	scaffold0000000685	118.712	35327	35406	-79	0	99.96	15	34267	97	0	1	34267	1	34252
scaffold0000000691	430.101	scaffold0000012557	56.856	35303	3111	32192	6	91.35	19	289	1	1e-101	23687	23969	476	201
scaffold0000000692	190.764	scaffold0000002102	93.827	35252	20780	14472	0	100	0	20636	59	0	14617	35252	20636	1
scaffold0000000694	119.181	scaffold0000000031	102.67	35213	87247	-52034	0	100	0	31571	90	0	1	31571	31571	1
scaffold0000000695	37.556	scaffold0000000821	59.397	35200	32903	2297	0	100	0	30383	86	0	4818	35200	32903	2521
scaffold0000000696	230.329	scaffold0000002478	112.364	35197	18990	16207	0	100	0	18858	54	0	16340	35197	133	18990
scaffold0000000697	269.628	scaffold0000013772	206.596	35148	2572	32576	25	94.77	8	631	2	0	4333	4955	872	1502
scaffold0000000698	46.806	scaffold0000000821	59.397	35145	32903	2242	0	100	0	30383	86	0	1	30383	2521	32903
scaffold0000000699	108.277	scaffold0000000700	106.406	35111	35110	1	1	99.99	1	35111	100	0	1	35111	1	35110
scaffold0000000700	106.406	scaffold0000000699	108.277	35110	35111	-1	1	99.99	1	35111	100	0	1	35110	1	35111
scaffold0000000701	133.002	scaffold0000003882	119.1	35100	13712	21388	0	100	0	12813	37	0	1	12813	900	13712
scaffold0000000702	243.221	scaffold0000004696	122.416	35071	11724	23347	67	89.03	21	802	2	0	26651	27446	7266	8052
scaffold0000000703	257.842	scaffold0000003382	75.377	35063	15284	19779	0	100	0	15156	43	0	19908	35063	15156	1
scaffold0000000704	163.157	scaffold0000000545	104.932	34999	38605	-3606	0	100	0	23617	67	0	1	23617	23617	1
scaffold0000000705	213.252	scaffold0000000781	215.477	34897	33603	1294	0	100	0	32692	94	0	2206	34897	33603	912
scaffold0000000706	425.346	scaffold0000003040	149.376	34885	16495	18390	68	82.06	19	485	1	3e-107	2094	2565	5039	4561
scaffold0000000707	297.282	scaffold0000000086	284.939	34873	69175	-34302	45	87.9	27	595	2	0	54	647	3273	3841
scaffold0000000708	284.144	scaffold0000001434	56.581	34850	25740	9110	13	92.72	17	412	1	3e-162	31710	32109	17234	17640
scaffold0000000709	109.188	scaffold0000000710	94.376	34783	34782	1	3	99.99	1	34783	100	0	1	34783	34782	1
scaffold0000000710	94.376	scaffold0000000709	109.188	34782	34783	-1	3	99.99	1	34783	100	0	1	34782	34783	1
scaffold0000000711	137.652	scaffold0000005205	83.913	34770	10573	24197	0	100	0	9684	28	0	25087	34770	10573	890
scaffold0000000712	37.081	scaffold0000000910	43.893	34769	31583	3186	0	100	0	25747	74	0	9023	34769	31583	5837
scaffold0000000713	111.581	scaffold0000001874	146.567	34729	22268	12461	0	100	0	22127	64	0	12603	34729	22268	142
scaffold0000000714	160.404	scaffold0000000931	126.361	34725	31322	3403	0	100	0	29302	84	0	5424	34725	1	29302
scaffold0000000715	255.688	scaffold0000000084	89.738	34700	69296	-34596	0	100	0	20078	58	0	1	20078	20078	1
scaffold0000000716	160.243	scaffold0000003583	74.776	34652	14658	19994	3	99.97	1	14588	42	0	20066	34652	14588	1
scaffold0000000717	234.374	scaffold0000003155	308.34	34623	16066	18557	44	80.61	45	459	1	3e-82	11980	12422	12322	11893
scaffold0000000718	322.818	scaffold0000004365	236.664	34604	12459	22145	5	98.15	0	271	1	1e-130	28668	28938	11995	12265
scaffold0000000719	142.216	scaffold0000000720	141.582	34594	34593	1	11	99.97	1	34594	100	0	1	34594	1	34593
scaffold0000000720	141.582	scaffold0000000719	142.216	34593	34594	-1	11	99.97	1	34594	100	0	1	34593	1	34594
scaffold0000000721	303.727	scaffold0000002439	88.843	34539	19121	15418	0	100	0	10739	31	0	23801	34539	1	10739
scaffold0000000722	147.416	scaffold0000009223	69.401	34506	5153	29353	0	100	0	4836	14	0	1	4836	1	4836
scaffold0000000723	168.125	scaffold0000000724	166.986	34445	34445	0	16	99.95	0	34445	100	0	1	34445	34445	1
scaffold0000000724	166.986	scaffold0000000723	168.125	34445	34445	0	16	99.95	0	34445	100	0	1	34445	34445	1
scaffold0000000725	89.669	scaffold0000001806	56.644	34397	22805	11592	0	100	0	13477	39	0	1	13477	13477	1
scaffold0000000726	235.788	scaffold0000009012	163.422	34368	5340	29028	17	90.67	1	193	1	5e-65	34131	34323	4059	3868
scaffold0000000727	320.622	scaffold0000007749	190.682	34357	6604	27753	157	84.38	27	1178	3	0	14552	15711	4549	5717
scaffold0000000728	150.785	scaffold0000013129	46.234	34354	2843	31511	0	100	0	2655	8	0	1	2655	189	2843
scaffold0000000729	381.774	scaffold0000014431	71.346	34314	2371	31943	0	100	0	2207	6	0	1	2207	2207	1
scaffold0000000730	274.985	scaffold0000004060	68.558	34303	13231	21072	5	99.2	0	626	2	0	1	626	13231	12606
scaffold0000000731	88.512	scaffold0000000732	88.879	34279	34278	1	11	99.95	7	34282	100	0	1	34279	1	34278
scaffold0000000732	88.879	scaffold0000000731	88.512	34278	34279	-1	11	99.95	7	34282	100	0	1	34278	1	34279
scaffold0000000733	278.814	scaffold0000002833	123.071	34276	17333	16943	182	89.4	63	2311	7	0	31266	33552	141	2412
scaffold0000000734	55.724	scaffold0000000761	54.863	34271	33932	339	1	100	0	32455	95	0	1817	34271	1478	33932
scaffold0000000735	243.569	scaffold0000000749	241.631	34240	34091	149	2	99.99	0	34091	99	0	150	34240	1	34091
scaffold0000000736	79.114	scaffold0000000505	66.568	34233	39820	-5587	4	99.99	0	34233	100	0	1	34233	39820	5588
scaffold0000000737	125.925	scaffold0000000738	127.377	34223	34222	1	3	99.99	1	34223	100	0	1	34223	1	34222
scaffold0000000738	127.377	scaffold0000000737	125.925	34222	34223	-1	3	99.99	1	34223	100	0	1	34222	1	34223
scaffold0000000739	88.417	scaffold0000000736	79.114	34214	34233	-19	0	100	0	33750	99	0	465	34214	1	33750
scaffold0000000740	141.877	scaffold0000004071	117.026	34206	13196	21010	120	94.07	28	2496	7	0	4866	7344	5409	2925
scaffold0000000741	213.534	scaffold0000005675	82.775	34153	9679	24474	0	100	0	9531	28	0	1	9531	149	9679
scaffold0000000742	387.067	scaffold0000009344	254.793	34149	5057	29092	183	88.3	41	1915	6	0	2088	3997	3179	5057
scaffold0000000743	333.724	scaffold0000006349	111.535	34144	8522	25622	2	97.56	0	82	0	2e-30	10566	10647	5408	5327
scaffold0000000744	386.041	scaffold0000012357	68.882	34122	3207	30915	9	91.28	10	218	1	5e-75	33905	34122	1584	1791
scaffold0000000745	100.145	scaffold0000000762	96.178	34119	33926	193	2	99.97	7	33933	99	0	187	34119	1	33926
scaffold0000000746	84.502	scaffold0000000748	83.919	34118	34105	13	2	99.96	13	34118	100	0	1	34118	1	34105
scaffold0000000747	120.236	scaffold0000000453	109.092	34111	41647	-7536	0	100	0	33970	99	0	1	33970	7678	41647
scaffold0000000748	83.919	scaffold0000000746	84.502	34105	34118	-13	2	99.96	13	34118	100	0	1	34105	1	34118
scaffold0000000749	241.631	scaffold0000000735	243.569	34091	34240	-149	2	99.99	0	34091	100	0	1	34091	150	34240
scaffold0000000750	205.4	scaffold0000000765	201.131	34082	33862	220	0	100	0	26836	79	0	7247	34082	26836	1
scaffold0000000751	86.798	scaffold0000000586	103.61	34074	37461	-3387	2	99.99	1	33803	99	0	272	34074	33802	1
scaffold0000000752	226.575	scaffold0000018184	506.428	34023	1542	32481	6	98.02	0	303	1	1e-146	20222	20524	1240	1542
scaffold0000000753	317.66	scaffold0000012677	40.287	34011	3062	30949	12	98.74	27	3089	9	0	1	3089	1	3062
scaffold0000000754	343.406	scaffold0000003747	295.866	33997	14190	19807	37	89.2	10	435	1	2e-149	510	937	1	432
scaffold0000000755	83.333	scaffold0000000756	75.185	33974	33971	3	1	99.99	3	33974	100	0	1	33974	33971	1
scaffold0000000756	75.185	scaffold0000000755	83.333	33971	33974	-3	1	99.99	3	33974	100	0	1	33971	33974	1
scaffold0000000757	290.856	scaffold0000017191	65.851	33944	1724	32220	0	100	0	1519	4	0	32426	33944	1	1519
scaffold0000000758	391.828	scaffold0000004067	134.037	33943	13213	20730	0	100	0	771	2	0	33173	33943	1	771
scaffold0000000759	113.572	scaffold0000000760	108.205	33937	33936	1	6	99.98	1	33937	100	0	1	33937	1	33936
scaffold0000000760	108.205	scaffold0000000759	113.572	33936	33937	-1	6	99.98	1	33937	100	0	1	33936	1	33937
scaffold0000000761	54.863	scaffold0000000734	55.724	33932	34271	-339	1	100	0	32455	96	0	1478	33932	1817	34271
scaffold0000000762	96.178	scaffold0000000745	100.145	33926	34119	-193	2	99.97	7	33933	100	0	1	33926	187	34119
scaffold0000000763	67.886	scaffold0000000831	77.325	33911	32755	1156	0	100	0	24989	74	0	8923	33911	32755	7767
scaffold0000000764	230.507	scaffold0000014329	834.031	33877	2398	31479	3	99.7	1	1350	4	0	1	1350	1	1349
scaffold0000000765	201.131	scaffold0000000750	205.4	33862	34082	-220	0	100	0	26836	79	0	1	26836	34082	7247
scaffold0000000766	126.23	scaffold0000000773	122.628	33831	33775	56	4	99.99	0	27529	81	0	1	27529	33775	6247
scaffold0000000767	120.513	scaffold0000000782	106.476	33823	33598	225	2	99.97	7	32843	97	0	1	32836	33598	756
scaffold0000000768	86.82	scaffold0000000925	87.199	33806	31488	2318	26	99.88	8	27954	83	0	1	27948	31488	3537
scaffold0000000769	115.244	scaffold0000000770	115.03	33791	33791	0	5	99.98	2	33792	100	0	1	33791	1	33791
scaffold0000000770	115.03	scaffold0000000769	115.244	33791	33791	0	5	99.98	2	33792	100	0	1	33791	1	33791
scaffold0000000771	116.168	scaffold0000000926	144.2	33778	31487	2291	0	100	0	29579	88	0	4200	33778	31487	1909
scaffold0000000772	288.911	scaffold0000001900	120.483	33776	22063	11713	4	96.62	1	148	0	1e-61	15189	15335	2208	2061
scaffold0000000773	122.628	scaffold0000000766	126.23	33775	33831	-56	4	99.99	0	27529	82	0	6247	33775	27529	1
scaffold0000000774	194.644	scaffold0000000257	136.637	33750	50174	-16424	0	99.99	2	32806	97	0	945	33750	32804	1
scaffold0000000775	114.85	scaffold0000000333	106.021	33743	46598	-12855	1	99.95	16	33671	99	0	1	33671	46598	12944
scaffold0000000776	72.479	scaffold0000000813	63.793	33743	32971	772	10	99.85	31	27149	80	0	6596	33743	5853	32971
scaffold0000000777	242.568	scaffold0000012468	64.05	33742	3157	30585	21	91.76	0	255	1	1e-105	1	255	1	255
scaffold0000000778	273.222	scaffold0000000280	101.47	33728	48869	-15141	47	92.27	16	815	2	0	8230	9040	11363	10561
scaffold0000000779	56.547	scaffold0000002769	24.652	33664	17595	16069	1	99.99	0	17522	52	0	1	17522	1	17522
scaffold0000000780	84.055	scaffold0000000788	83.119	33646	33537	109	2	99.99	0	31584	94	0	2063	33646	1954	33537
scaffold0000000781	215.477	scaffold0000000705	213.252	33603	34897	-1294	0	100	0	32692	97	0	912	33603	34897	2206
scaffold0000000782	106.476	scaffold0000000767	120.513	33598	33823	-225	2	99.97	7	32843	98	0	756	33598	32836	1
scaffold0000000783	79.706	scaffold0000000786	65.588	33595	33564	31	7	99.96	2	23745	71	0	1	23744	33564	9821
scaffold0000000784	74.294	scaffold0000000800	65.273	33586	33303	283	26	99.91	4	33305	99	0	1	33303	33303	1
scaffold0000000785	201.742	scaffold0000004276	89.031	33568	12679	20889	0	100	0	12534	37	0	1	12534	12534	1
scaffold0000000786	65.588	scaffold0000000783	79.706	33564	33595	-31	7	99.96	2	23745	71	0	9821	33564	23744	1
scaffold0000000787	361.756	scaffold0000007228	442.711	33549	7246	26303	25	82.09	11	201	1	1e-36	27652	27846	6416	6611
scaffold0000000788	83.119	scaffold0000000780	84.055	33537	33646	-109	2	99.99	0	31584	94	0	1954	33537	2063	33646
scaffold0000000789	143.188	scaffold0000000826	112.008	33501	32837	664	0	100	0	32614	97	0	1	32614	32614	1
scaffold0000000790	91.729	scaffold0000000810	84.467	33494	33060	434	1	99.98	4	33060	99	0	439	33494	33060	1
scaffold0000000791	349.585	scaffold0000010117	314.924	33492	4468	29024	18	95.39	2	434	1	0	1	433	4447	4015
scaffold0000000792	108.365	scaffold0000001057	110.239	33488	29550	3938	0	100	0	27047	81	0	6442	33488	1	27047
scaffold0000000793	53.841	scaffold0000000806	64.974	33487	33174	313	12	99.92	15	33177	99	0	323	33487	33174	1
scaffold0000000794	137.363	scaffold0000000926	144.2	33390	31487	1903	0	100	0	29579	89	0	1	29579	1909	31487
scaffold0000000795	328.013	scaffold0000008053	396.73	33386	6275	27111	6	92.39	9	197	1	5e-70	23911	24105	190	1
scaffold0000000796	148.29	scaffold0000000797	149	33382	33381	1	5	99.98	1	33382	100	0	1	33382	1	33381
scaffold0000000797	149	scaffold0000000796	148.29	33381	33382	-1	5	99.98	1	33382	100	0	1	33381	1	33382
scaffold0000000798	91.321	scaffold0000001086	82.275	33362	29232	4130	0	100	0	27968	84	0	1	27968	29232	1265
scaffold0000000799	303.176	scaffold0000006475	206.611	33347	8318	25029	0	100	0	1729	5	0	31619	33347	8318	6590
scaffold0000000800	65.273	scaffold0000000784	74.294	33303	33586	-283	26	99.91	4	33305	100	0	1	33303	33303	1
scaffold0000000801	66.062	scaffold0000000806	64.974	33297	33174	123	0	100	0	32528	98	0	770	33297	1	32528
scaffold0000000802	103.186	scaffold0000001057	110.239	33285	29550	3735	0	100	0	27047	81	0	1	27047	27047	1
scaffold0000000803	47.682	scaffold0000000804	48.323	33271	33269	2	1	99.99	2	33271	100	0	1	33271	1	33269
scaffold0000000804	48.323	scaffold0000000803	47.682	33269	33271	-2	1	99.99	2	33271	100	0	1	33269	1	33271
scaffold0000000805	108.303	scaffold0000000812	107.452	33220	33027	193	1	100	0	32345	97	0	1	32345	1	32345
scaffold0000000806	64.974	scaffold0000000793	53.841	33174	33487	-313	12	99.92	15	33177	100	0	1	33174	33487	323
scaffold0000000807	396.119	scaffold0000000475	107.123	33170	40900	-7730	74	84.41	44	757	2	0	16769	17485	39909	39157
scaffold0000000808	135.814	scaffold0000002032	141.654	33155	21069	12086	1	99.99	1	21045	63	0	1	21044	21069	25
scaffold0000000809	85.82	scaffold0000005940	62.897	33109	9205	23904	1	99.79	18	9205	28	0	1	9187	1	9205
scaffold0000000810	84.467	scaffold0000000790	91.729	33060	33494	-434	1	99.98	4	33060	100	0	1	33060	33494	439
scaffold0000000811	71.507	scaffold0000000819	75.284	33053	32920	133	7	99.97	2	32485	98	0	1	32485	32920	438
scaffold0000000812	107.452	scaffold0000000805	108.303	33027	33220	-193	1	100	0	32345	98	0	1	32345	1	32345
scaffold0000000813	63.793	scaffold0000000776	72.479	32971	33743	-772	10	99.85	31	27149	82	0	5853	32971	6596	33743
scaffold0000000814	139.6	scaffold0000007805	119.83	32964	6532	26432	0	100	0	3168	10	0	29797	32964	1	3168
scaffold0000000815	158.937	scaffold0000000993	162.35	32961	30506	2455	0	100	0	29924	91	0	1	29924	29924	1
scaffold0000000816	176.404	scaffold0000005193	125.355	32956	10610	22346	14	96.42	3	475	1	0	1	473	93	566
scaffold0000000817	131.268	scaffold0000001010	101.139	32930	30160	2770	0	100	0	29476	90	0	1	29476	685	30160
scaffold0000000818	332.088	scaffold0000003331	62.407	32923	15460	17463	61	88.79	47	963	3	0	20923	21878	10950	10028
scaffold0000000819	75.284	scaffold0000000811	71.507	32920	33053	-133	7	99.97	2	32485	99	0	438	32920	32485	1
scaffold0000000820	197.018	scaffold0000000975	205.774	32914	30715	2199	1	100	0	30640	93	0	1	30640	30715	76
scaffold0000000821	59.397	scaffold0000000698	46.806	32903	35145	-2242	0	100	0	30383	92	0	2521	32903	1	30383
scaffold0000000822	148.685	scaffold0000000040	227.283	32894	80897	-48003	0	100	0	24365	74	0	1	24365	24365	1
scaffold0000000823	133.216	scaffold0000002154	88.418	32891	20465	12426	1	100	0	20387	62	0	1	20387	1	20387
scaffold0000000824	219.921	scaffold0000007077	86.666	32884	7483	25401	0	100	0	6300	19	0	1	6300	6300	1
scaffold0000000825	224.102	scaffold0000002532	108.037	32880	18737	14143	0	100	0	18481	56	0	14400	32880	18737	257
scaffold0000000826	112.008	scaffold0000000425	123.647	32837	42651	-9814	2	99.97	7	32733	99	0	1	32726	42651	9919
scaffold0000000827	98.427	scaffold0000001010	101.139	32818	30160	2658	7	99.97	1	29639	90	0	3180	32818	523	30160
scaffold0000000828	70.201	scaffold0000000829	70.763	32767	32767	0	2	99.99	0	32767	100	0	1	32767	32767	1
scaffold0000000829	70.763	scaffold0000000828	70.201	32767	32767	0	2	99.99	0	32767	100	0	1	32767	32767	1
scaffold0000000830	85.165	scaffold0000000831	77.325	32755	32755	0	8	99.97	2	32756	100	0	1	32755	32755	1
scaffold0000000831	77.325	scaffold0000000830	85.165	32755	32755	0	8	99.97	2	32756	100	0	1	32755	32755	1
scaffold0000000832	94.172	scaffold0000000833	95.113	32741	32740	1	6	99.98	2	32741	99	0	1	32740	1	32740
scaffold0000000833	95.113	scaffold0000000832	94.172	32740	32741	-1	6	99.98	2	32741	100	0	1	32740	1	32740
scaffold0000000834	141.25	scaffold0000007079	100.843	32733	7482	25251	0	100	0	3590	11	0	29144	32733	1	3590
scaffold0000000835	236.85	scaffold0000001839	133.979	32607	22504	10103	0	100	0	19290	59	0	1	19290	3215	22504
scaffold0000000836	155.95	scaffold0000005447	57.55	32574	10119	22455	99	95.25	7	2233	7	0	30347	32574	5303	7533
scaffold0000000837	349.133	scaffold0000002309	134.02	32534	19759	12775	249	80.48	154	2065	6	0	19807	21766	4588	2573
scaffold0000000838	75.474	scaffold0000000819	75.284	32501	32920	-419	0	100	0	32349	99	0	1	32349	572	32920
scaffold0000000839	86.091	scaffold0000001370	109.135	32482	26237	6245	3	99.99	0	26237	81	0	6246	32482	26237	1
scaffold0000000840	126.92	scaffold0000000851	103.078	32476	32349	127	4	99.98	1	32229	99	0	248	32476	32228	1
scaffold0000000841	99.476	scaffold0000001086	82.275	32446	29232	3214	0	100	0	27968	86	0	4479	32446	29232	1265
scaffold0000000842	157.768	scaffold0000000848	157.377	32423	32373	50	1	100	0	32299	99	0	1	32299	32373	75
scaffold0000000843	176.518	scaffold0000000845	178.651	32413	32395	18	6	99.93	18	32413	100	0	1	32413	1	32395
scaffold0000000844	48.341	scaffold0000000872	49.791	32400	32176	224	0	100	0	25569	79	0	6832	32400	6607	32175
scaffold0000000844	48.341	scaffold0000000863	40.28	32400	32233	167	0	100	0	25569	79	0	6832	32400	32233	6665
scaffold0000000845	178.651	scaffold0000000843	176.518	32395	32413	-18	6	99.93	18	32413	100	0	1	32395	1	32413
scaffold0000000846	108.266	scaffold0000000847	108.946	32381	32381	0	3	99.99	0	32381	100	0	1	32381	1	32381
scaffold0000000847	108.946	scaffold0000000846	108.266	32381	32381	0	3	99.99	0	32381	100	0	1	32381	1	32381
scaffold0000000848	157.377	scaffold0000000842	157.768	32373	32423	-50	1	100	0	32299	99	0	75	32373	32299	1
scaffold0000000849	286.608	scaffold0000012830	208.056	32355	2993	29362	15	95.58	2	385	1	2e-173	20423	20805	476	860
scaffold0000000850	396.292	scaffold0000001989	284	32353	21413	10940	75	82.64	25	576	2	2e-134	11469	12027	10230	9663
scaffold0000000851	103.078	scaffold0000000840	126.92	32349	32476	-127	4	99.98	1	32229	99	0	1	32228	32476	248
scaffold0000000852	167.923	scaffold0000000874	167.594	32330	32163	167	1	99.99	1	27463	85	0	4868	32330	4702	32163
scaffold0000000853	203.203	scaffold0000001828	382.473	32327	22572	9755	21	85.14	12	222	1	2e-53	20338	20553	896	1111
scaffold0000000854	148.62	scaffold0000000893	125.362	32307	31805	502	2	99.99	1	29162	90	0	3146	32307	29161	1
scaffold0000000855	196.486	scaffold0000002035	186.619	32280	21060	11220	0	100	0	19908	62	0	12373	32280	21060	1153
scaffold0000000856	149.37	scaffold0000001120	138.368	32272	28791	3481	5	99.96	6	28667	89	0	3612	32272	28667	1
scaffold0000000857	104.509	scaffold0000001175	125.976	32267	28126	4141	0	100	0	18845	58	0	13423	32267	1	18845
scaffold0000000858	299.027	scaffold0000010775	135.324	32257	4059	28198	3	99.53	0	642	2	0	1	642	4059	3418
scaffold0000000859	128.507	scaffold0000000862	108.361	32243	32234	9	9	99.94	11	32244	100	0	1	32243	32234	1
scaffold0000000860	85.45	scaffold0000000861	99.964	32236	32235	1	4	99.98	1	32236	100	0	1	32236	32235	1
scaffold0000000861	99.964	scaffold0000000860	85.45	32235	32236	-1	4	99.98	1	32236	100	0	1	32235	32236	1
scaffold0000000862	108.361	scaffold0000000859	128.507	32234	32243	-9	9	99.94	11	32244	100	0	1	32234	32243	1
scaffold0000000863	40.28	scaffold0000000872	49.791	32233	32176	57	0	100	0	25570	79	0	6664	32233	32176	6607
scaffold0000000864	82.233	scaffold0000001021	90.84	32226	30087	2139	0	100	0	29908	93	0	2319	32226	30087	180
scaffold0000000865	127.221	scaffold0000001166	137.291	32220	28229	3991	0	100	0	24044	75	0	8177	32220	1	24044
scaffold0000000866	133.486	scaffold0000002617	192.426	32219	18303	13916	0	100	0	16607	52	0	15613	32219	1	16607
scaffold0000000867	345.999	scaffold0000012471	700.781	32199	3156	29043	16	97.41	0	618	2	0	1	618	2905	2288
scaffold0000000868	275.053	scaffold0000008510	85.492	32180	5813	26367	6	97.33	1	262	1	1e-121	31919	32180	380	120
scaffold0000000869	32.225	scaffold0000000879	32.592	32177	32055	122	2	99.99	0	24763	77	0	1	24763	1	24763
scaffold0000000870	157.915	scaffold0000000871	159.416	32177	32177	0	9	99.97	0	32177	100	0	1	32177	1	32177
scaffold0000000871	159.416	scaffold0000000870	157.915	32177	32177	0	9	99.97	0	32177	100	0	1	32177	1	32177
scaffold0000000872	49.791	scaffold0000000863	40.28	32176	32233	-57	0	100	0	25570	79	0	6607	32176	32233	6664
scaffold0000000873	129.077	scaffold0000002954	119.883	32171	16839	15332	0	100	0	16366	51	0	15806	32171	1	16366
scaffold0000000874	167.594	scaffold0000000852	167.923	32163	32330	-167	1	99.99	1	27463	85	0	4702	32163	4868	32330
scaffold0000000875	443.601	scaffold0000004510	425.178	32132	12132	20000	18	92.13	2	254	1	1e-95	1	252	12132	11879
scaffold0000000876	292.637	scaffold0000003539	157.259	32132	14810	17322	11	97.45	2	510	2	0	30108	30617	564	1071
scaffold0000000878	140.747	scaffold0000000881	144.02	32088	32043	45	9	99.89	27	32043	99	0	1	32016	32043	1
scaffold0000000879	32.592	scaffold0000000869	32.225	32055	32177	-122	2	99.99	0	24763	77	0	1	24763	1	24763
scaffold0000000880	170.843	scaffold0000000986	174.103	32055	30581	1474	1	99.97	5	19047	59	0	1	19042	30581	11535
scaffold0000000881	144.02	scaffold0000000878	140.747	32043	32088	-45	9	99.89	27	32043	100	0	1	32043	32016	1
scaffold0000000882	87.15	scaffold0000000884	88.471	31995	31966	29	6	99.88	31	31996	100	0	1	31995	1	31966
scaffold0000000883	172.629	scaffold0000002366	61.175	31976	19485	12491	0	100	0	19344	60	0	1	19344	19344	1
scaffold0000000884	88.471	scaffold0000000882	87.15	31966	31995	-29	6	99.88	31	31996	100	0	1	31966	1	31995
scaffold0000000885	169.736	scaffold0000000887	169.654	31951	31920	31	4	99.89	31	31951	100	0	1	31951	1	31920
scaffold0000000886	165.85	scaffold0000009344	254.793	31936	5057	26879	392	78.03	79	2144	7	0	2599	4710	5023	2927
scaffold0000000887	169.654	scaffold0000000885	169.736	31920	31951	-31	4	99.89	31	31951	100	0	1	31920	1	31951
scaffold0000000888	428.51	scaffold0000011799	46.708	31917	3468	28449	46	85.56	20	457	1	1e-126	24871	25322	772	1213
scaffold0000000889	130.322	scaffold0000002180	62.258	31863	20332	11531	0	100	0	17587	55	0	14277	31863	1	17587
scaffold0000000890	97.313	scaffold0000000891	98.155	31846	31843	3	18	99.93	5	31847	100	0	1	31846	1	31843
scaffold0000000891	98.155	scaffold0000000890	97.313	31843	31846	-3	18	99.93	5	31847	100	0	1	31843	1	31846
scaffold0000000892	274.656	scaffold0000006897	302.302	31805	7709	24096	139	92.47	29	2231	7	0	8043	10250	7709	5485
scaffold0000000893	125.362	scaffold0000000854	148.62	31805	32307	-502	2	99.99	1	29162	92	0	1	29161	32307	3146
scaffold0000000894	167.822	scaffold0000003137	178.384	31804	16112	15692	37	91.91	2	482	2	0	3446	3926	6084	6564
scaffold0000000895	271.508	scaffold0000010344	211.392	31782	4334	27448	2	99.11	0	225	1	5e-110	31558	31782	3893	4117
scaffold0000000896	274.44	scaffold0000016703	90.158	31753	1824	29929	0	100	0	1560	5	0	30194	31753	1824	265
scaffold0000000897	349.983	scaffold0000007937	239.155	31745	6383	25362	57	88.58	51	946	3	0	20737	21642	2972	3906
scaffold0000000898	248.924	scaffold0000000561	159.756	31739	38102	-6363	100	79.93	67	832	3	2e-153	2870	3678	11038	10251
scaffold0000000899	54.819	scaffold0000000900	46.525	31718	31714	4	5	99.97	4	31718	100	0	1	31718	31714	1
scaffold0000000900	46.525	scaffold0000000899	54.819	31714	31718	-4	5	99.97	4	31718	100	0	1	31714	31718	1
scaffold0000000901	210.975	scaffold0000002923	181.532	31706	16912	14794	14	99.9	3	16912	53	0	14798	31706	16912	1
scaffold0000000902	175.438	scaffold0000000913	176.568	31694	31553	141	5	99.98	0	28997	91	0	1	28997	31553	2557
scaffold0000000903	307.004	scaffold0000009277	44.251	31689	5110	26579	242	83.26	38	1673	5	0	11995	13657	1665	21
scaffold0000000904	263.787	scaffold0000001028	166.623	31670	29938	1732	78	84.04	16	589	2	2e-154	18238	18815	5974	6557
scaffold0000000905	367.815	scaffold0000015828	450.208	31654	2014	29640	0	100	0	1701	5	0	29954	31654	2014	314
scaffold0000000906	213.155	scaffold0000000907	211.193	31627	31626	1	1	99.99	1	31627	100	0	1	31627	31626	1
scaffold0000000907	211.193	scaffold0000000906	213.155	31626	31627	-1	1	99.99	1	31627	100	0	1	31626	31627	1
scaffold0000000908	43.856	scaffold0000000910	43.893	31624	31583	41	0	99.98	4	25763	81	0	5865	31624	5822	31583
scaffold0000000909	92.985	scaffold0000001038	79.628	31604	29752	1852	2	99.99	0	29679	94	0	1926	31604	29679	1
scaffold0000000910	43.893	scaffold0000000908	43.856	31583	31624	-41	0	99.98	4	25763	82	0	5822	31583	5865	31624
scaffold0000000911	400.915	scaffold0000018226	163.606	31572	1534	30038	19	90.91	9	308	1	5e-110	1	304	573	271
scaffold0000000912	71.978	scaffold0000000508	73.812	31556	39713	-8157	3	99.99	0	31480	99	0	1	31480	1	31480
scaffold0000000913	176.568	scaffold0000000902	175.438	31553	31694	-141	5	99.98	0	28997	92	0	2557	31553	28997	1
scaffold0000000914	78.158	scaffold0000001104	71.029	31540	28943	2597	0	100	0	28809	91	0	1	28809	135	28943
scaffold0000000915	115.824	scaffold0000002792	96.835	31539	17507	14032	5	99.97	1	17507	56	0	1	17506	1	17507
scaffold0000000916	108.741	scaffold0000000922	108.738	31531	31499	32	0	99.99	1	16038	51	0	1	16037	1	16038
scaffold0000000917	91.457	scaffold0000000847	108.946	31523	32381	-858	0	100	0	31212	99	0	1	31212	31212	1
scaffold0000000918	149.976	scaffold0000002131	128.338	31522	20587	10935	0	100	0	19683	62	0	11840	31522	20587	905
scaffold0000000919	127.961	scaffold0000000862	108.361	31519	32234	-715	0	100	0	31395	99	0	1	31395	31395	1
scaffold0000000920	215.937	scaffold0000010834	215.893	31518	4020	27498	27	95.19	4	645	2	0	26360	27003	95	736
scaffold0000000921	144.551	scaffold0000002836	42.111	31505	17322	14183	3	99.92	11	17322	55	0	14195	31505	17322	1
scaffold0000000922	108.738	scaffold0000000916	108.741	31499	31531	-32	0	99.99	1	16038	51	0	1	16038	1	16037
scaffold0000000923	119.461	scaffold0000000140	129.392	31498	59842	-28344	0	100	0	15475	49	0	16024	31498	59842	44368
scaffold0000000924	47.354	scaffold0000001060	47.978	31492	29530	1962	0	100	0	29368	93	0	1	29368	29368	1
scaffold0000000925	87.199	scaffold0000000768	86.82	31488	33806	-2318	26	99.88	8	27954	89	0	3537	31488	27948	1
scaffold0000000926	144.2	scaffold0000000794	137.363	31487	33390	-1903	0	100	0	29579	94	0	1909	31487	1	29579
scaffold0000000927	371.09	scaffold0000004768	365.84	31478	11548	19930	32	90.22	12	450	1	9e-162	31040	31477	8314	7865
scaffold0000000928	308.934	scaffold0000004697	102.155	31394	11722	19672	84	89.26	18	950	3	0	7606	8540	3730	4676
scaffold0000000929	103.059	scaffold0000001371	88.842	31387	26215	5172	3	99.97	3	22216	71	0	9172	31387	4003	26215
scaffold0000000930	104.64	scaffold0000000931	126.361	31322	31322	0	8	99.97	0	31322	100	0	1	31322	31322	1
scaffold0000000931	126.361	scaffold0000000930	104.64	31322	31322	0	8	99.97	0	31322	100	0	1	31322	31322	1
scaffold0000000932	121.189	scaffold0000002511	110.778	31287	18821	12466	0	100	0	18202	58	0	13086	31287	18821	620
scaffold0000000933	334.842	scaffold0000016274	104.667	31285	1911	29374	0	100	0	1789	6	0	1	1789	123	1911
scaffold0000000934	376.199	scaffold0000019648	54.987	31270	1341	29929	0	99.92	1	1271	4	0	1	1270	1341	71
scaffold0000000935	89.531	scaffold0000002790	93.756	31255	17518	13737	3	99.98	0	17223	55	0	1	17223	17518	296
scaffold0000000936	331.709	scaffold0000004728	348.218	31254	11636	19618	25	82.14	10	196	1	4e-36	22351	22537	591	785
scaffold0000000937	105.68	scaffold0000001080	84.035	31251	29330	1921	0	100	0	29201	93	0	2051	31251	1	29201
scaffold0000000938	46.604	scaffold0000001060	47.978	31239	29530	1709	0	100	0	29368	94	0	1872	31239	1	29368
scaffold0000000939	96.705	scaffold0000000940	96.745	31218	31217	1	0	99.99	3	31219	100	0	1	31218	1	31217
scaffold0000000940	96.745	scaffold0000000939	96.705	31217	31218	-1	0	99.99	3	31219	100	0	1	31217	1	31218
scaffold0000000941	115.5	scaffold0000002511	110.778	31208	18821	12387	0	100	0	18202	58	0	1	18202	620	18821
scaffold0000000942	101.169	scaffold0000001617	110.541	31131	24164	6967	0	100	0	23739	76	0	7393	31131	1	23739
scaffold0000000943	275.725	scaffold0000015162	636.478	31115	2168	28947	11	93.83	4	243	1	3e-97	30873	31115	206	444
scaffold0000000944	82.63	scaffold0000000946	83.187	31096	31092	4	4	99.97	4	31096	100	0	1	31096	1	31092
scaffold0000000945	282.646	scaffold0000014269	113.455	31093	2414	28679	0	100	0	1641	5	0	1	1641	1641	1
scaffold0000000946	83.187	scaffold0000000944	82.63	31092	31096	-4	4	99.97	4	31096	100	0	1	31092	1	31096
scaffold0000000947	481.319	scaffold0000006393	411.335	31075	8460	22615	3	95.54	6	202	1	6e-84	226	422	1	201
scaffold0000000948	43.332	scaffold0000000533	42.778	31062	38958	-7896	0	99.93	21	31062	100	0	1	31062	7918	38958
scaffold0000000949	43.605	scaffold0000000948	43.332	31055	31062	-7	0	100	0	30933	99	0	1	30933	130	31062
scaffold0000000950	49.731	scaffold0000001896	53.56	31041	22080	8961	1	99.89	23	22080	71	0	1	22057	1	22080
scaffold0000000951	315.763	scaffold0000002155	185.956	31028	20460	10568	0	100	0	10997	35	0	1	10997	9464	20460
scaffold0000000953	198.09	scaffold0000015186	55.136	31001	2162	28839	1	99.95	0	2084	7	0	28918	31001	79	2162
scaffold0000000954	420.891	scaffold0000001738	407.679	30981	23350	7631	31	89.43	6	350	1	2e-119	207	550	21820	21471
scaffold0000000955	125.501	scaffold0000001161	112.151	30979	28297	2682	6	99.95	8	28225	91	0	1	28218	1	28224
scaffold0000000956	399.328	scaffold0000007074	48.859	30940	7485	23455	40	89.71	3	418	1	7e-148	8096	8512	4956	4541
scaffold0000000957	105.587	scaffold0000000958	106.013	30938	30937	1	3	99.96	9	30942	100	0	1	30938	30937	1
scaffold0000000958	106.013	scaffold0000000957	105.587	30937	30938	-1	3	99.96	9	30942	100	0	1	30937	30938	1
scaffold0000000959	83.997	scaffold0000001251	70.657	30934	27460	3474	5	99.95	9	27395	89	0	3540	30934	75	27460
scaffold0000000960	352.2	scaffold0000015764	101.968	30891	2030	28861	12	92.05	0	151	0	3e-52	496	646	724	574
scaffold0000000961	388.201	scaffold0000009656	144.8	30879	4832	26047	4	98.04	0	204	1	5e-95	74	277	2149	1946
scaffold0000000962	90.292	scaffold0000002710	52.535	30877	17914	12963	0	100	0	12513	41	0	18365	30877	17914	5402
scaffold0000000963	282.312	scaffold0000009539	154.525	30873	4914	25959	126	85.89	21	1042	3	0	759	1796	1778	754
scaffold0000000964	120.572	scaffold0000003456	40.08	30863	15029	15834	0	100	0	9192	30	0	1	9192	5838	15029
scaffold0000000965	54.181	scaffold0000000900	46.525	30843	31714	-871	0	100	0	28382	92	0	2462	30843	31714	3333
scaffold0000000966	92.409	scaffold0000005915	31.331	30842	9249	21593	2	99.98	0	9171	30	0	21672	30842	9171	1
scaffold0000000967	226.564	scaffold0000002515	124.228	30827	18799	12028	1	99.74	1	772	3	0	30056	30827	771	1
scaffold0000000968	74.379	scaffold0000000080	97.653	30825	69761	-38936	0	100	0	13438	44	0	1	13438	56324	69761
scaffold0000000969	82.56	scaffold0000003655	33.273	30816	14478	16338	0	100	0	14302	46	0	16515	30816	1	14302
scaffold0000000970	230.705	scaffold0000006268	192.965	30815	8644	22171	4	99.95	0	8644	28	0	1	8644	1	8644
scaffold0000000971	290.609	scaffold0000003212	69.119	30766	15854	14912	21	90.74	4	270	1	1e-95	26427	26692	14200	13931
scaffold0000000972	95.328	scaffold0000000973	95.997	30747	30746	1	4	99.98	1	30747	100	0	1	30747	1	30746
scaffold0000000973	95.997	scaffold0000000972	95.328	30746	30747	-1	4	99.98	1	30747	100	0	1	30746	1	30747
scaffold0000000974	293.007	scaffold0000021736	1099.93	30735	1097	29638	4	97.42	3	271	1	3e-126	30467	30735	1	270
scaffold0000000975	205.774	scaffold0000000820	197.018	30715	32914	-2199	1	100	0	30640	99	0	76	30715	30640	1
scaffold0000000976	369.788	scaffold0000012234	92.332	30703	3264	27439	51	80.14	33	423	1	6e-74	11456	11858	2785	2376
scaffold0000000977	47.066	scaffold0000000129	90.395	30674	60933	-30259	1	100	0	30597	99	0	1	30597	60933	30337
scaffold0000000978	53.653	scaffold0000001004	53.998	30662	30231	431	0	100	0	24899	81	0	1	24899	1	24899
scaffold0000000979	133.746	scaffold0000000513	127.375	30658	39613	-8955	0	100	0	29580	96	0	1	29580	29580	1
scaffold0000000980	159.355	scaffold0000000290	189.562	30658	48133	-17475	0	100	0	29726	97	0	933	30658	48133	18408
scaffold0000000981	354.217	scaffold0000014926	158.538	30658	2231	28427	22	86.5	10	237	1	6e-64	28823	29059	1756	1530
scaffold0000000982	86.632	scaffold0000000989	87.903	30641	30562	79	2	99.99	0	27165	89	0	1	27165	30562	3398
scaffold0000000983	79.705	scaffold0000000984	96.066	30608	30607	1	3	99.99	1	30608	100	0	1	30608	30607	1
scaffold0000000984	96.066	scaffold0000000983	79.705	30607	30608	-1	3	99.99	1	30608	100	0	1	30607	30608	1
scaffold0000000985	132.786	scaffold0000015529	36.694	30605	2085	28520	3	99.86	0	2085	7	0	1	2085	2085	1
scaffold0000000986	174.103	scaffold0000000880	170.843	30581	32055	-1474	1	99.97	5	19047	62	0	11535	30581	19042	1
scaffold0000000987	190.694	scaffold0000005422	369.65	30579	10155	20424	72	90.87	45	1282	4	0	260	1513	6349	7613
scaffold0000000988	161.241	scaffold0000005339	102.303	30564	10303	20261	0	100	0	10116	33	0	20449	30564	1	10116
scaffold0000000989	87.903	scaffold0000000982	86.632	30562	30641	-79	2	99.99	0	27165	89	0	3398	30562	27165	1
scaffold0000000990	90.199	scaffold0000001617	110.541	30536	24164	6372	0	100	0	23739	78	0	1	23739	23739	1
scaffold0000000991	212.488	scaffold0000000671	222.104	30518	35768	-5250	0	100	0	29525	97	0	1	29525	29525	1
scaffold0000000992	367.933	scaffold0000004223	53.392	30508	12807	17701	68	82.75	41	632	2	3e-146	12720	13318	7233	7856
scaffold0000000993	162.35	scaffold0000000815	158.937	30506	32961	-2455	0	100	0	29924	98	0	1	29924	29924	1
scaffold0000000994	406.203	scaffold0000006436	245.724	30506	8375	22131	28	95.8	5	786	3	0	20460	21244	782	1
scaffold0000000995	137.246	scaffold0000001113	109.241	30486	28839	1647	0	100	0	27883	91	0	2604	30486	28839	957
scaffold0000000996	117.742	scaffold0000016033	86.688	30483	1962	28521	6	99.64	1	1963	6	0	1	1963	1962	1
scaffold0000000997	246.243	scaffold0000017129	168.971	30452	1737	28715	171	82.4	21	1091	4	0	24014	25104	1162	93
scaffold0000000998	275.042	scaffold0000004018	60.627	30406	13323	17083	106	82.8	62	977	3	0	19006	19970	6482	7408
scaffold0000000999	327.91	scaffold0000009727	59.817	30400	4766	25634	65	90.31	26	939	3	0	23878	24800	3828	4756
scaffold0000001000	171.093	scaffold0000001685	187.046	30360	23697	6663	0	100	0	19416	64	0	1	19416	19416	1
scaffold0000001001	202.087	scaffold0000000661	204.049	30282	35975	-5693	66	88	9	625	2	0	18030	18648	35254	34633
scaffold0000001002	136.625	scaffold0000001686	198.33	30278	23689	6589	0	100	0	18315	60	0	11964	30278	1	18315
scaffold0000001003	195.531	scaffold0000007285	114.641	30245	7166	23079	136	83.31	63	1192	4	0	1551	2689	3432	2251
scaffold0000001004	53.998	scaffold0000000978	53.653	30231	30662	-431	0	100	0	24899	82	0	1	24899	1	24899
scaffold0000001005	160.272	scaffold0000001006	158.852	30201	30200	1	2	99.98	3	30202	100	0	1	30201	1	30200
scaffold0000001006	158.852	scaffold0000001005	160.272	30200	30201	-1	2	99.98	3	30202	100	0	1	30200	1	30201
scaffold0000001007	259.563	scaffold0000001297	76.921	30180	26929	3251	373	77.43	72	1972	6	0	22949	24876	13507	15450
scaffold0000001008	98.782	scaffold0000001011	94.449	30180	30155	25	2	99.99	1	29653	98	0	528	30180	504	30155
scaffold0000001009	164.27	scaffold0000001431	179.61	30164	25763	4401	3	99.99	0	25763	85	0	1	25763	1	25763
scaffold0000001010	101.139	scaffold0000000827	98.427	30160	32818	-2658	7	99.97	1	29639	98	0	523	30160	3180	32818
scaffold0000001011	94.449	scaffold0000001008	98.782	30155	30180	-25	2	99.99	1	29653	98	0	504	30155	528	30180
scaffold0000001012	90.81	scaffold0000001021	90.84	30151	30087	64	1	99.99	1	30014	99	0	139	30151	74	30087
scaffold0000001013	105.54	scaffold0000009161	104.532	30146	5216	24930	44	88.73	27	630	2	0	8278	8897	3044	3656
scaffold0000001014	174.432	scaffold0000000255	350.507	30130	50469	-20339	31	92.65	23	735	2	0	9199	9931	8756	8043
scaffold0000001015	164.903	scaffold0000004691	140.193	30127	11737	18390	6	99.92	3	11159	37	0	18971	30127	580	11737
scaffold0000001016	76.007	scaffold0000002467	68.286	30126	19019	11107	1	99.99	0	15316	51	0	14811	30126	15497	182
scaffold0000001017	150.19	scaffold0000002013	54.655	30125	21210	8915	0	100	0	2084	7	0	28042	30125	1	2084
scaffold0000001018	41.085	scaffold0000001020	45.414	30113	30093	20	0	99.93	20	30113	100	0	1	30113	30093	1
scaffold0000001019	190.345	scaffold0000006294	60.956	30113	8600	21513	0	100	0	7902	26	0	22212	30113	8600	699
scaffold0000001020	45.414	scaffold0000001018	41.085	30093	30113	-20	0	99.93	20	30113	100	0	1	30093	30113	1
scaffold0000001021	90.84	scaffold0000001012	90.81	30087	30151	-64	1	99.99	1	30014	99	0	74	30087	139	30151
scaffold0000001022	399.363	scaffold0000002932	151.913	30076	16890	13186	11	99.86	1	8511	28	0	21566	30076	8510	1
scaffold0000001023	64.707	scaffold0000001060	47.978	30066	29530	536	1	99.97	8	29504	98	0	571	30066	29504	1
scaffold0000001024	177.228	scaffold0000006617	113.869	30056	8077	21979	0	100	0	5908	20	0	1	5908	5908	1
scaffold0000001025	343.878	scaffold0000000656	252.213	30010	36034	-6024	131	86.27	20	1100	4	0	20140	21231	13711	14798
scaffold0000001026	86.202	scaffold0000001085	85.984	29991	29250	741	3	99.99	0	29250	98	0	742	29991	1	29250
scaffold0000001027	99.312	scaffold0000001287	75.647	29948	27048	2900	1	100	0	26974	90	0	1	26974	1	26974
scaffold0000001028	166.623	scaffold0000001218	141.788	29938	27691	2247	0	100	0	23843	80	0	6096	29938	1	23843
scaffold0000001029	237.254	scaffold0000001030	239.515	29895	29888	7	0	99.91	27	29905	100	0	1	29895	29888	1
scaffold0000001030	239.515	scaffold0000001029	237.254	29888	29895	-7	0	99.91	27	29905	100	0	1	29888	29895	1
scaffold0000001031	51.317	scaffold0000001037	54.214	29887	29784	103	1	99.99	1	20440	68	0	1	20439	29784	9345
scaffold0000001032	266.495	scaffold0000004321	155.919	29884	12569	17315	0	100	0	12410	42	0	1	12410	160	12569
scaffold0000001033	286.842	scaffold0000001088	80.471	29878	29216	662	0	100	0	9527	32	0	1	9527	19690	29216
scaffold0000001034	119.145	scaffold0000014467	33.355	29835	2361	27474	0	100	0	2228	7	0	27608	29835	1	2228
scaffold0000001035	93.225	scaffold0000000984	96.066	29833	30607	-774	0	100	0	29306	98	0	1	29306	1302	30607
scaffold0000001036	264.924	scaffold0000000661	204.049	29811	35975	-6164	20	93.56	20	621	2	0	11048	11648	35256	34636
scaffold0000001037	54.214	scaffold0000001031	51.317	29784	29887	-103	1	99.99	1	20440	69	0	9345	29784	20439	1
scaffold0000001038	79.628	scaffold0000000909	92.985	29752	31604	-1852	2	99.99	0	29679	99	0	1	29679	31604	1926
scaffold0000001039	329.702	scaffold0000014185	574.824	29752	2438	27314	6	99.54	0	1296	4	0	28457	29752	1143	2438
scaffold0000001040	87.998	scaffold0000002401	41.896	29718	19325	10393	0	100	0	6958	23	0	22761	29718	1	6958
scaffold0000001041	383.179	scaffold0000016323	385.822	29708	1900	27808	0	100	0	1336	4	0	28373	29708	1	1336
scaffold0000001042	126.665	scaffold0000000437	143.371	29696	42127	-12431	0	100	0	26353	89	0	3344	29696	42127	15775
scaffold0000001043	169.984	scaffold0000001045	169.993	29692	29664	28	0	99.91	28	29692	100	0	1	29692	1	29664
scaffold0000001045	169.993	scaffold0000001043	169.984	29664	29692	-28	0	99.91	28	29692	100	0	1	29664	1	29692
scaffold0000001046	98.812	scaffold0000001038	79.628	29655	29752	-97	0	100	0	29523	99	0	1	29523	29523	1
scaffold0000001047	235.599	scaffold0000004311	388.914	29650	12588	17062	6	90.91	1	77	0	7e-19	18005	18080	9360	9284
scaffold0000001048	289.76	scaffold0000011456	124.943	29640	3657	25983	0	100	0	762	3	0	1	762	2896	3657
scaffold0000001049	162.075	scaffold0000002481	139.454	29597	18975	10622	0	100	0	18821	64	0	10777	29597	1	18821
scaffold0000001050	365.299	scaffold0000004851	107.876	29583	11326	18257	52	86.41	29	596	2	3e-176	18081	18649	10724	10131
scaffold0000001051	110.261	scaffold0000001057	110.239	29573	29550	23	1	99.92	23	29573	100	0	1	29573	1	29550
scaffold0000001052	137.642	scaffold0000001228	81.64	29570	27647	1923	0	100	0	22283	75	0	1	22283	22283	1
scaffold0000001053	124.785	scaffold0000001066	126.065	29562	29451	111	0	100	0	26260	89	0	3303	29562	1	26260
scaffold0000001054	235.981	scaffold0000002059	113.203	29553	20947	8606	2	99.99	0	20366	69	0	9188	29553	20366	1
scaffold0000001055	98.942	scaffold0000001056	98.362	29550	29550	0	16	99.93	6	29553	100	0	1	29550	29550	1
scaffold0000001056	98.362	scaffold0000001055	98.942	29550	29550	0	16	99.93	6	29553	100	0	1	29550	29550	1
scaffold0000001057	110.239	scaffold0000001051	110.261	29550	29573	-23	1	99.92	23	29573	100	0	1	29550	1	29573
scaffold0000001058	118.351	scaffold0000001059	119.07	29545	29544	1	4	99.98	1	29545	100	0	1	29545	1	29544
scaffold0000001059	119.07	scaffold0000001058	118.351	29544	29545	-1	4	99.98	1	29545	100	0	1	29544	1	29545
scaffold0000001060	47.978	scaffold0000001023	64.707	29530	30066	-536	1	99.97	8	29504	99	0	1	29504	30066	571
scaffold0000001061	126.318	scaffold0000001111	115.038	29513	28868	645	13	99.92	11	28797	98	0	1	28791	28868	77
scaffold0000001062	293.136	scaffold0000001497	265.699	29510	25193	4317	0	100	0	12031	41	0	17480	29510	1	12031
scaffold0000001063	111.955	scaffold0000001069	110.856	29492	29442	50	6	99.97	1	22882	78	0	6611	29492	6562	29442
scaffold0000001064	74.355	scaffold0000002838	46.779	29492	17318	12174	0	100	0	16860	57	0	12633	29492	1	16860
scaffold0000001065	428.269	scaffold0000001054	235.981	29471	29553	-82	26	94.68	15	770	3	0	20605	21362	8509	9275
scaffold0000001066	126.065	scaffold0000001053	124.785	29451	29562	-111	0	100	0	26260	89	0	1	26260	3303	29562
scaffold0000001067	195.908	scaffold0000010230	230.211	29450	4402	25048	289	93.3	6	4405	15	0	20183	24584	4402	1
scaffold0000001068	187.268	scaffold0000004535	92.549	29445	12062	17383	1	99.99	0	10038	34	0	1	10038	10038	1
scaffold0000001069	110.856	scaffold0000001063	111.955	29442	29492	-50	6	99.97	1	22882	78	0	6562	29442	6611	29492
scaffold0000001070	119.819	scaffold0000001071	134.267	29424	29424	0	6	99.98	0	29424	100	0	1	29424	29424	1
scaffold0000001071	134.267	scaffold0000001070	119.819	29424	29424	0	6	99.98	0	29424	100	0	1	29424	29424	1
scaffold0000001072	120.921	scaffold0000001146	99.163	29383	28562	821	0	100	0	28383	97	0	1001	29383	28562	180
scaffold0000001073	115.676	scaffold0000001028	166.623	29375	29938	-563	76	81.95	22	543	2	1e-120	22556	23077	6512	5971
scaffold0000001074	428.245	scaffold0000000418	417.789	29366	42897	-13531	73	80.7	42	596	2	3e-116	19664	20248	29725	30289
scaffold0000001075	150.385	scaffold0000001076	149.507	29346	29345	1	1	99.99	1	29346	100	0	1	29346	1	29345
scaffold0000001076	149.507	scaffold0000001075	150.385	29345	29346	-1	1	99.99	1	29346	100	0	1	29345	1	29346
scaffold0000001077	85.221	scaffold0000001080	84.035	29339	29330	9	3	99.98	2	29332	99	0	1	29332	1	29330
scaffold0000001078	146.295	scaffold0000003151	73.871	29338	16079	13259	3	99.98	0	16000	55	0	1	16000	1	16000
scaffold0000001079	189.301	scaffold0000001082	186.889	29336	29315	21	3	99.92	21	29336	100	0	1	29336	1	29315
scaffold0000001080	84.035	scaffold0000001077	85.221	29330	29339	-9	3	99.98	2	29332	100	0	1	29330	1	29332
scaffold0000001081	126.15	scaffold0000012851	32.562	29317	2982	26335	0	100	0	1534	5	0	27784	29317	1	1534
scaffold0000001082	186.889	scaffold0000001079	189.301	29315	29336	-21	3	99.92	21	29336	100	0	1	29315	1	29336
scaffold0000001083	290.639	scaffold0000009378	270.956	29271	5033	24238	11	97.4	1	462	2	0	1	462	4946	4486
scaffold0000001084	70.002	scaffold0000001104	71.029	29259	28943	316	1	99.99	1	28943	99	0	318	29259	1	28943
scaffold0000001085	85.984	scaffold0000001026	86.202	29250	29991	-741	3	99.99	0	29250	100	0	1	29250	742	29991
scaffold0000001086	82.275	scaffold0000000841	99.476	29232	32446	-3214	0	100	0	27968	96	0	1265	29232	32446	4479
scaffold0000001087	370.817	scaffold0000011703	36.151	29224	3523	25701	4	99.88	0	3364	12	0	1	3364	3523	160
scaffold0000001088	80.471	scaffold0000002240	67.092	29216	20030	9186	1	99.99	0	19701	67	0	1	19701	19768	68
scaffold0000001089	109.333	scaffold0000000038	363.622	29213	81739	-52526	56	87.72	21	627	2	0	12901	13509	7422	8045
scaffold0000001090	144.189	scaffold0000001873	60.773	29173	22270	6903	2	99.99	1	22271	76	0	1	22271	22270	1
scaffold0000001091	68.503	scaffold0000001092	67.074	29169	29165	4	7	99.96	6	29170	100	0	1	29169	1	29165
scaffold0000001092	67.074	scaffold0000001091	68.503	29165	29169	-4	7	99.96	6	29170	100	0	1	29165	1	29169
scaffold0000001093	152.977	scaffold0000000893	125.362	29134	31805	-2671	0	100	0	29054	99	0	1	29054	29054	1
scaffold0000001094	96.175	scaffold0000001095	96.29	29132	29132	0	5	99.98	0	29132	100	0	1	29132	1	29132
scaffold0000001095	96.29	scaffold0000001094	96.175	29132	29132	0	5	99.98	0	29132	100	0	1	29132	1	29132
scaffold0000001096	93.956	scaffold0000001124	93.829	29132	28774	358	4	99.99	0	28774	99	0	359	29132	1	28774
scaffold0000001097	133.179	scaffold0000000631	141.244	29105	36603	-7498	0	99.92	23	29107	100	0	1	29105	7518	36603
scaffold0000001098	222.323	scaffold0000000809	85.82	29099	33109	-4010	77	82.21	31	607	2	9e-137	28022	28604	20360	20959
scaffold0000001099	319.207	scaffold0000019502	321.769	29058	1360	27698	42	92.7	13	753	3	0	28316	29058	750	1
scaffold0000001100	407.17	scaffold0000005954	377.88	29020	9193	19827	13	94.56	0	239	1	2e-99	6665	6903	9193	8955
scaffold0000001101	245.697	scaffold0000012715	65.309	29019	3046	25973	2	95.45	0	44	0	2e-09	447	490	2112	2069
scaffold0000001102	383.456	scaffold0000000753	317.66	28967	34011	-5044	12	95.08	3	305	1	9e-132	28142	28443	20257	19953
scaffold0000001103	265.744	scaffold0000001315	169.438	28949	26749	2200	0	100	0	16069	56	0	1	16069	10681	26749
scaffold0000001104	71.029	scaffold0000001084	70.002	28943	29259	-316	1	99.99	1	28943	100	0	1	28943	318	29259
scaffold0000001105	345.594	scaffold0000005379	113.98	28933	10241	18692	139	91.48	25	1926	7	0	3233	5138	1	1921
scaffold0000001106	61.074	scaffold0000001107	60.918	28917	28913	4	8	99.96	4	28917	100	0	1	28917	1	28913
scaffold0000001107	60.918	scaffold0000001106	61.074	28913	28917	-4	8	99.96	4	28917	100	0	1	28913	1	28917
scaffold0000001108	263.504	scaffold0000004697	102.155	28903	11722	17181	54	92.27	25	1022	4	0	11702	12718	3730	4731
scaffold0000001109	98.431	scaffold0000000028	171.202	28888	88971	-60083	63	87.58	55	950	3	0	17537	18447	31815	30882
scaffold0000001110	90.993	scaffold0000001112	94.026	28876	28850	26	1	99.9	28	28877	100	0	1	28876	1	28850
scaffold0000001111	115.038	scaffold0000001061	126.318	28868	29513	-645	13	99.92	11	28797	99	0	77	28868	28791	1
scaffold0000001112	94.026	scaffold0000001110	90.993	28850	28876	-26	1	99.9	28	28877	100	0	1	28850	1	28876
scaffold0000001113	109.241	scaffold0000000577	130.832	28839	37608	-8769	5	99.98	0	28186	98	0	654	28839	28186	1
scaffold0000001114	155.864	scaffold0000001116	154.011	28836	28834	2	0	99.99	2	28836	100	0	1	28836	28834	1
scaffold0000001115	149.844	scaffold0000002132	286.123	28834	20586	8248	7	97.86	1	374	1	0	28181	28553	502	129
scaffold0000001116	154.011	scaffold0000001114	155.864	28834	28836	-2	0	99.99	2	28836	100	0	1	28834	28836	1
scaffold0000001117	129.562	scaffold0000001969	117.451	28831	21509	7322	0	100	0	19645	68	0	1	19645	1865	21509
scaffold0000001118	191.228	scaffold0000001203	190.872	28813	27894	919	25	99.75	36	24203	84	0	4643	28813	24199	1
scaffold0000001120	138.368	scaffold0000000856	149.37	28791	32272	-3481	5	99.96	6	28667	99	0	1	28667	32272	3612
scaffold0000001121	370.356	scaffold0000003773	261.844	28785	14070	14715	37	89.2	9	426	1	1e-145	23594	24014	5636	5215
scaffold0000001122	158.151	scaffold0000001127	159.309	28780	28752	28	1	99.9	28	28780	100	0	1	28780	1	28752
scaffold0000001123	121.87	scaffold0000006848	54.79	28778	7780	20998	4	99.89	1	4435	15	0	1	4434	2994	7428
scaffold0000001124	93.829	scaffold0000001096	93.956	28774	29132	-358	4	99.99	0	28774	100	0	1	28774	359	29132
scaffold0000001125	119.008	scaffold0000004196	37.005	28760	12888	15872	0	100	0	1370	5	0	1	1370	11519	12888
scaffold0000001126	142.529	scaffold0000001134	145.014	28754	28687	67	1	100	0	28115	98	0	640	28754	28115	1
scaffold0000001127	159.309	scaffold0000001122	158.151	28752	28780	-28	1	99.9	28	28780	100	0	1	28752	1	28780
scaffold0000001128	202.315	scaffold0000001028	166.623	28745	29938	-1193	83	80.34	34	595	2	2e-114	12347	12912	6563	5974
scaffold0000001129	65.606	scaffold0000006118	36.751	28740	8911	19829	0	99.99	1	8834	31	0	1	8834	8911	79
scaffold0000001130	118.129	scaffold0000002452	87.604	28739	19075	9664	0	100	0	18673	65	0	10067	28739	18673	1
scaffold0000001131	55.949	scaffold0000003143	57.483	28719	16105	12614	3	99.98	0	16029	56	0	1	16029	1	16029
scaffold0000001132	77.155	scaffold0000002686	43.49	28706	18017	10689	1	99.99	1	17944	63	0	1	17944	18017	75
scaffold0000001133	102.337	scaffold0000001775	53.788	28699	23073	5626	5	99.98	0	23073	80	0	5627	28699	1	23073
scaffold0000001134	145.014	scaffold0000001126	142.529	28687	28754	-67	1	100	0	28115	98	0	1	28115	28754	640
scaffold0000001135	95.081	scaffold0000001159	92.068	28670	28319	351	2	99.99	2	27481	96	0	1192	28670	839	28319
scaffold0000001136	157.142	scaffold0000001139	156.556	28669	28642	27	17	99.82	35	28673	100	0	1	28669	1	28642
scaffold0000001137	315.055	scaffold0000011087	136.199	28653	3881	24772	27	95.56	7	765	3	0	27896	28653	67	831
scaffold0000001138	67.166	scaffold0000001140	69.484	28651	28620	31	4	99.88	31	28651	100	0	1	28651	1	28620
scaffold0000001139	156.556	scaffold0000001136	157.142	28642	28669	-27	17	99.82	35	28673	100	0	1	28642	1	28669
scaffold0000001140	69.484	scaffold0000001138	67.166	28620	28651	-31	4	99.88	31	28651	100	0	1	28620	1	28651
scaffold0000001141	96.62	scaffold0000000540	123.64	28620	38816	-10196	1	100	0	28550	99	0	1	28550	38816	10267
scaffold0000001142	87.723	scaffold0000001143	89.379	28600	28597	3	4	99.95	9	28603	100	0	1	28600	28597	1
scaffold0000001143	89.379	scaffold0000001142	87.723	28597	28600	-3	4	99.95	9	28603	100	0	1	28597	28600	1
scaffold0000001144	250.23	scaffold0000009752	47.924	28587	4750	23837	0	99.98	1	4192	15	0	1	4191	4750	559
scaffold0000001145	212.181	scaffold0000001460	41.318	28562	25515	3047	49	93	40	1271	4	0	19850	21103	19532	18285
scaffold0000001146	99.163	scaffold0000000048	256.646	28562	77350	-48788	2	99.99	1	28486	99	0	77	28562	28485	1
scaffold0000001147	165.757	scaffold0000001160	167.997	28523	28314	209	0	100	0	27496	96	0	1	27496	27496	1
scaffold0000001148	125.118	scaffold0000001149	127.474	28502	28500	2	12	99.95	1	28501	99	0	1	28501	1	28500
scaffold0000001149	127.474	scaffold0000001148	125.118	28500	28502	-2	12	99.95	1	28501	100	0	1	28500	1	28501
scaffold0000001150	96.386	scaffold0000001944	79.889	28438	21742	6696	3	99.99	0	21664	76	0	6775	28438	21664	1
scaffold0000001151	274.383	scaffold0000010996	92.173	28437	3939	24498	0	100	0	2067	7	0	1	2067	2067	1
scaffold0000001152	88.561	scaffold0000001694	94.564	28433	23642	4791	1	100	0	23081	81	0	1	23081	1	23081
scaffold0000001153	110.765	scaffold0000000640	117.31	28414	36477	-8063	0	100	0	27003	95	0	1	27003	9475	36477
scaffold0000001154	192.168	scaffold0000000527	85.352	28406	39174	-10768	0	100	0	20878	73	0	7529	28406	39174	18297
scaffold0000001155	117.275	scaffold0000001161	112.151	28371	28297	74	0	100	0	28012	99	0	360	28371	1	28012
scaffold0000001156	96.071	scaffold0000000861	99.964	28332	32235	-3903	0	100	0	28178	99	0	1	28178	4058	32235
scaffold0000001157	106.801	scaffold0000001158	105.422	28322	28320	2	2	99.99	1	28321	99	0	1	28321	1	28320
scaffold0000001158	105.422	scaffold0000001157	106.801	28320	28322	-2	2	99.99	1	28321	100	0	1	28320	1	28321
scaffold0000001159	92.068	scaffold0000001135	95.081	28319	28670	-351	2	99.99	2	27481	97	0	839	28319	1192	28670
scaffold0000001160	167.997	scaffold0000001147	165.757	28314	28523	-209	0	100	0	27496	97	0	1	27496	27496	1
scaffold0000001161	112.151	scaffold0000000955	125.501	28297	30979	-2682	6	99.95	8	28225	99	0	1	28224	1	28218
scaffold0000001162	88.57	scaffold0000002931	79.123	28273	16891	11382	1	99.99	0	16480	58	0	1	16480	16891	412
scaffold0000001163	403.378	scaffold0000016104	127.284	28270	1950	26320	56	91.62	13	823	3	0	27151	27972	504	1314
scaffold0000001164	253.296	scaffold0000020137	291.344	28263	1278	26985	26	92.91	26	733	3	0	27483	28190	732	1
scaffold0000001165	136.961	scaffold0000001166	137.291	28230	28229	1	1	99.99	3	28231	100	0	1	28230	1	28229
scaffold0000001166	137.291	scaffold0000001165	136.961	28229	28230	-1	1	99.99	3	28231	100	0	1	28229	1	28230
scaffold0000001167	80.536	scaffold0000001181	79.037	28228	28111	117	0	100	0	26383	93	0	1	26383	1	26383
scaffold0000001168	106.531	scaffold0000001175	125.976	28223	28126	97	3	99.97	3	19036	67	0	9190	28223	19035	1
scaffold0000001169	83.324	scaffold0000001182	84.171	28221	28095	126	2	99.99	0	15509	55	0	12713	28221	12587	28095
scaffold0000001170	183.734	scaffold0000000299	197.661	28190	47602	-19412	0	100	0	28065	99	0	1	28065	1	28065
scaffold0000001171	406.382	scaffold0000003614	172.539	28186	14585	13601	176	83.85	33	1294	5	0	9119	10391	9993	8712
scaffold0000001172	383.311	scaffold0000004101	180.715	28171	13135	15036	7	89.69	3	97	0	2e-24	4465	4560	10422	10328
scaffold0000001173	360.885	scaffold0000010834	215.893	28159	4020	24139	73	84.13	79	958	3	0	17854	18757	3689	2757
scaffold0000001174	343.835	scaffold0000018834	54.646	28151	1448	26703	0	100	0	705	3	0	27447	28151	1448	744
scaffold0000001175	125.976	scaffold0000001168	106.531	28126	28223	-97	3	99.97	3	19036	68	0	1	19035	28223	9190
scaffold0000001176	145.774	scaffold0000001178	145.908	28122	28117	5	21	99.82	31	28135	100	0	1	28122	28117	1
scaffold0000001177	91.294	scaffold0000000973	95.997	28121	30746	-2625	0	100	0	26813	95	0	1	26813	26813	1
scaffold0000001178	145.908	scaffold0000001176	145.774	28117	28122	-5	21	99.82	31	28135	100	0	1	28117	28122	1
scaffold0000001179	146.422	scaffold0000003527	126.733	28114	14840	13274	2	99.99	0	14769	53	0	13346	28114	14769	1
scaffold0000001180	245.188	scaffold0000006867	59.534	28112	7752	20360	4	99.75	15	7695	27	0	20418	28112	7680	1
scaffold0000001181	79.037	scaffold0000001167	80.536	28111	28228	-117	0	100	0	26383	94	0	1	26383	1	26383
scaffold0000001182	84.171	scaffold0000001169	83.324	28095	28221	-126	2	99.99	0	15509	55	0	12587	28095	12713	28221
scaffold0000001183	227.692	scaffold0000001284	220.471	28078	27059	1019	0	100	1	26277	94	0	1803	28078	783	27059
scaffold0000001184	160.59	scaffold0000001661	133.073	28068	23875	4193	0	100	0	20076	72	0	7993	28068	23875	3800
scaffold0000001185	145.694	scaffold0000009823	59.398	28064	4698	23366	0	100	0	3866	14	0	24199	28064	1	3866
scaffold0000001186	128.44	scaffold0000003524	152.323	28061	14854	13207	0	100	0	6640	24	0	1	6640	6640	1
scaffold0000001187	78.372	scaffold0000002591	58.128	28060	18433	9627	0	100	0	16407	58	0	1	16407	16407	1
scaffold0000001188	286.022	scaffold0000013663	188.699	28059	2618	25441	0	100	0	2383	8	0	1	2383	2383	1
scaffold0000001189	147.911	scaffold0000008108	295.174	28052	6222	21830	91	86.24	36	923	3	0	18119	19012	927	12
scaffold0000001190	179.157	scaffold0000001982	365.323	28031	21442	6589	62	91.08	26	986	3	0	22687	23667	1942	978
scaffold0000001191	352.942	scaffold0000002425	88.179	28020	19188	8832	4	93.33	2	90	0	8e-28	24664	24752	15201	15113
scaffold0000001192	165.394	scaffold0000004943	60.672	28019	11112	16907	0	100	0	10371	37	0	1	10371	10371	1
scaffold0000001193	74.985	scaffold0000004597	57.743	27999	11952	16047	2	99.97	1	11953	43	0	1	11953	11952	1
scaffold0000001194	261.742	scaffold0000008877	83.87	27971	5464	22507	0	100	0	4862	17	0	1	4862	603	5464
scaffold0000001195	109.244	scaffold0000001196	110.074	27943	27943	0	3	99.99	0	27943	100	0	1	27943	1	27943
scaffold0000001196	110.074	scaffold0000001195	109.244	27943	27943	0	3	99.99	0	27943	100	0	1	27943	1	27943
scaffold0000001197	105.791	scaffold0000014616	37.111	27943	2318	25625	0	100	0	2187	8	0	25757	27943	132	2318
scaffold0000001198	233.914	scaffold0000002177	96.403	27930	20347	7583	108	86.58	40	1103	4	0	15164	16258	12257	11187
scaffold0000001199	212.566	scaffold0000008684	43.998	27929	5634	22295	2	99.96	0	5181	19	0	22749	27929	454	5634
scaffold0000001200	35.961	scaffold0000002738	36.128	27916	17770	10146	2	99.99	0	17601	63	0	10316	27916	170	17770
scaffold0000001201	366.363	scaffold0000018652	762.941	27906	1472	26434	0	100	0	975	3	0	26932	27906	1472	498
scaffold0000001202	148.408	scaffold0000000003	120.56	27898	134592	-106694	0	100	0	18362	66	0	1	18362	18362	1
scaffold0000001203	190.872	scaffold0000001118	191.228	27894	28813	-919	25	99.75	36	24203	87	0	1	24199	28813	4643
scaffold0000001204	125.055	scaffold0000002431	50.699	27883	19160	8723	0	99.99	1	19072	68	0	1	19071	1	19072
scaffold0000001205	425.19	scaffold0000015228	648.351	27876	2153	25723	9	98.04	0	460	2	0	22558	23017	1531	1990
scaffold0000001206	123.659	scaffold0000001213	125.295	27872	27780	92	0	100	0	26355	95	0	1	26355	1	26355
scaffold0000001207	154.756	scaffold0000001224	155.936	27826	27663	163	5	99.97	2	27665	99	0	162	27826	1	27663
scaffold0000001208	308.954	scaffold0000007754	70.349	27824	6599	21225	134	87.3	47	1425	5	0	26422	27824	2816	4215
scaffold0000001209	342.825	scaffold0000006891	129.943	27821	7718	20103	0	100	0	7452	27	0	20370	27821	7718	267
scaffold0000001210	80.436	scaffold0000002198	60.001	27818	20252	7566	2	99.99	1	20253	73	0	7566	27818	1	20252
scaffold0000001211	93.265	scaffold0000001216	93.03	27808	27728	80	0	99.92	21	25489	92	0	2340	27808	25488	1
scaffold0000001212	247.895	scaffold0000019432	172.034	27788	1368	26420	0	100	0	862	3	0	1	862	862	1
scaffold0000001213	125.295	scaffold0000001206	123.659	27780	27872	-92	0	100	0	26355	95	0	1	26355	1	26355
scaffold0000001214	223.864	scaffold0000002538	212.435	27778	18691	9087	0	99.99	1	18618	67	0	1	18618	1	18617
scaffold0000001215	108.632	scaffold0000001567	116.96	27740	24564	3176	2	99.9	22	24003	86	0	1	23981	24564	562
scaffold0000001216	93.03	scaffold0000001211	93.265	27728	27808	-80	0	99.92	21	25489	92	0	1	25488	27808	2340
scaffold0000001217	119.862	scaffold0000001218	141.788	27715	27691	24	3	99.9	24	27715	100	0	1	27715	27691	1
scaffold0000001218	141.788	scaffold0000001217	119.862	27691	27715	-24	3	99.9	24	27715	100	0	1	27691	27715	1
scaffold0000001219	198.055	scaffold0000001241	199.56	27690	27544	146	1	100	0	27125	98	0	566	27690	27125	1
scaffold0000001221	85.315	scaffold0000000891	98.155	27682	31843	-4161	0	100	0	26622	96	0	1	26622	26622	1
scaffold0000001222	302.835	scaffold0000007901	351.648	27678	6422	21256	1	99.96	0	2537	9	0	1	2537	6422	3886
scaffold0000001223	318.879	scaffold0000013564	128.242	27663	2666	24997	12	98.03	3	763	3	0	26904	27663	1904	2666
scaffold0000001224	155.936	scaffold0000001207	154.756	27663	27826	-163	5	99.97	2	27665	100	0	1	27663	162	27826
scaffold0000001225	301.745	scaffold0000006645	50.044	27653	8039	19614	33	94.8	7	769	3	0	2844	3609	968	204
scaffold0000001226	197.235	scaffold0000001076	149.507	27653	29345	-1692	227	81.13	21	1314	5	0	21603	22907	14236	15537
scaffold0000001227	95.683	scaffold0000001228	81.64	27647	27647	0	7	99.97	0	27647	100	0	1	27647	27647	1
scaffold0000001228	81.64	scaffold0000001227	95.683	27647	27647	0	7	99.97	0	27647	100	0	1	27647	27647	1
scaffold0000001229	131.597	scaffold0000007972	67.905	27645	6349	21296	0	100	0	6170	22	0	21476	27645	1	6170
scaffold0000001230	105.862	scaffold0000001149	127.474	27641	28500	-859	0	100	0	26759	97	0	1	26759	26759	1
scaffold0000001231	54.906	scaffold0000001752	51.075	27640	23201	4439	0	100	0	22995	83	0	4646	27640	207	23201
scaffold0000001232	462.777	scaffold0000009834	127.287	27635	4687	22948	2	99.79	0	956	3	0	1	956	4687	3732
scaffold0000001233	85.552	scaffold0000001479	75.049	27626	25399	2227	5	99.98	1	25400	92	0	1	25400	1	25399
scaffold0000001234	134.002	scaffold0000005069	117.758	27616	10837	16779	0	100	0	2477	9	0	25140	27616	1	2477
scaffold0000001235	271.041	scaffold0000000670	112.203	27598	35785	-8187	4	98.06	0	206	1	3e-96	27393	27598	35785	35580
scaffold0000001236	216.452	scaffold0000017989	130.941	27586	1578	26008	1	99.55	6	1541	6	0	1	1537	1	1539
scaffold0000001237	322.569	scaffold0000003909	105.359	27583	13641	13942	0	100	0	9023	33	0	18561	27583	1	9023
scaffold0000001238	231.749	scaffold0000001290	253.222	27570	27014	556	0	100	0	15176	55	0	1	15176	11839	27014
scaffold0000001239	103.098	scaffold0000001258	103.174	27566	27399	167	0	99.99	1	14997	54	0	1	14996	1	14997
scaffold0000001240	313.448	scaffold0000002172	313.54	27556	20373	7183	62	79.26	11	352	1	6e-59	26677	27021	16930	16583
scaffold0000001241	199.56	scaffold0000001219	198.055	27544	27690	-146	1	100	0	27125	98	0	1	27125	27690	566
scaffold0000001242	159.229	scaffold0000001376	161.823	27523	26151	1372	2	99.99	1	26070	95	0	1455	27523	26070	1
scaffold0000001243	121.807	scaffold0000003381	105.786	27521	15287	12234	0	100	0	14253	52	0	13269	27521	15287	1035
scaffold0000001244	302.602	scaffold0000000115	219.305	27519	62403	-34884	57	81.78	27	461	2	9e-97	4143	4580	32653	32197
scaffold0000001245	56.439	scaffold0000001423	55.314	27516	25825	1691	6	99.98	0	25825	94	0	1692	27516	1	25825
scaffold0000001246	72.005	scaffold0000001247	73.441	27478	27478	0	2	99.99	0	27478	100	0	1	27478	1	27478
scaffold0000001247	73.441	scaffold0000001246	72.005	27478	27478	0	2	99.99	0	27478	100	0	1	27478	1	27478
scaffold0000001248	269.917	scaffold0000014176	363.935	27472	2441	25031	42	86.74	30	543	2	8e-162	19818	20348	1175	1699
scaffold0000001249	282.1	scaffold0000016053	104.78	27468	1960	25508	57	94.1	6	1068	4	0	1	1067	283	1345
scaffold0000001250	82.026	scaffold0000002018	64.062	27461	21145	6316	1	99.99	1	21037	77	0	1	21037	1	21036
scaffold0000001251	70.657	scaffold0000000959	83.997	27460	30934	-3474	5	99.95	9	27395	99	0	75	27460	3540	30934
scaffold0000001252	269.618	scaffold0000006378	131.909	27454	8486	18968	5	98.1	0	263	1	3e-126	27192	27454	7441	7703
scaffold0000001253	213.976	scaffold0000003472	135.432	27451	14991	12460	0	100	0	13064	48	0	14388	27451	1	13064
scaffold0000001254	236.984	scaffold0000002303	196.512	27443	19775	7668	45	82.25	7	293	1	3e-62	19339	19628	1437	1149
scaffold0000001255	96.087	scaffold0000000439	95.927	27416	42072	-14656	0	100	0	25071	91	0	1	25071	17002	42072
scaffold0000001257	262.279	scaffold0000018719	315.507	27411	1461	25950	85	92.95	19	1476	5	0	262	1733	1	1461
scaffold0000001258	103.174	scaffold0000001239	103.098	27399	27566	-167	0	99.99	1	14997	55	0	1	14997	1	14996
scaffold0000001259	157.504	scaffold0000001184	160.59	27397	28068	-671	35	93	6	586	2	0	1567	2149	112	694
scaffold0000001260	101.5	scaffold0000000786	65.588	27386	33564	-6178	0	100	0	23659	86	0	3728	27386	33564	9906
scaffold0000001261	55.78	scaffold0000001265	56.056	27383	27331	52	8	99.97	0	27331	99	0	1	27331	1	27331
scaffold0000001262	256.396	scaffold0000005713	61.139	27358	9606	17752	0	100	0	6359	23	0	21000	27358	1	6359
scaffold0000001263	95.371	scaffold0000001947	81.543	27355	21713	5642	0	100	0	21084	77	0	6272	27355	21713	630
scaffold0000001264	112.751	scaffold0000001411	107.663	27344	25923	1421	0	100	0	25796	94	0	1	25796	128	25923
scaffold0000001265	56.056	scaffold0000001261	55.78	27331	27383	-52	8	99.97	0	27331	100	0	1	27331	1	27331
scaffold0000001266	52.369	scaffold0000000557	111.049	27273	38263	-10990	12	99.96	0	27273	100	0	1	27273	38263	10991
scaffold0000001267	337.084	scaffold0000018768	386.882	27266	1455	25811	28	93.83	6	551	2	0	319	866	603	1150
scaffold0000001268	97.491	scaffold0000002642	43.483	27263	18217	9046	0	100	0	15201	56	0	12063	27263	1	15201
scaffold0000001269	111.239	scaffold0000002888	122.727	27251	17087	10164	0	100	0	11755	43	0	15497	27251	1	11755
scaffold0000001270	197.411	scaffold0000020526	125.211	27248	1228	26020	22	91.18	5	306	1	9e-112	16810	17111	312	8
scaffold0000001271	95.159	scaffold0000001282	91.73	27238	27093	145	2	99.99	1	22451	82	0	1	22451	27093	4644
scaffold0000001272	279.217	scaffold0000011892	101.878	27213	3422	23791	0	100	0	2256	8	0	24958	27213	1	2256
scaffold0000001273	84.354	scaffold0000002665	56.58	27201	18107	9094	0	100	0	15634	57	0	1	15634	2474	18107
scaffold0000001274	132.307	scaffold0000004109	115.782	27161	13124	14037	0	100	0	10615	39	0	16547	27161	1	10615
scaffold0000001275	231.483	scaffold0000006611	72.101	27153	8083	19070	0	100	0	7951	29	0	1	7951	7951	1
scaffold0000001276	40.346	scaffold0000001279	39.92	27142	27111	31	1	99.99	1	25115	93	0	2029	27142	1997	27111
scaffold0000001277	229.939	scaffold0000000672	161.305	27128	35765	-8637	99	84.54	14	731	3	0	2288	3012	15576	14854
scaffold0000001278	275.967	scaffold0000018252	264.772	27123	1532	25591	2	95.07	9	223	1	3e-91	1	215	156	377
scaffold0000001279	39.92	scaffold0000001276	40.346	27111	27142	-31	1	99.99	1	25115	93	0	1997	27111	2029	27142
scaffold0000001280	167.243	scaffold0000010744	56.222	27098	4073	23025	0	100	0	1994	7	0	1	1994	1994	1
scaffold0000001281	89.673	scaffold0000001411	107.663	27098	25923	1175	0	100	0	25796	95	0	1303	27098	25923	128
scaffold0000001282	91.73	scaffold0000001271	95.159	27093	27238	-145	2	99.99	1	22451	83	0	4644	27093	22451	1
scaffold0000001283	131.551	scaffold0000000748	83.919	27090	34105	-7015	0	100	0	14710	54	0	12381	27090	1	14710
scaffold0000001284	220.471	scaffold0000001183	227.692	27059	28078	-1019	0	100	1	26277	97	0	783	27059	1803	28078
scaffold0000001285	309.413	scaffold0000009552	144.258	27050	4905	22145	13	95.97	3	397	1	0	1	394	1347	951
scaffold0000001286	129.249	scaffold0000001600	135.007	27049	24326	2723	3	99.98	1	23680	88	0	3371	27049	647	24326
scaffold0000001287	75.647	scaffold0000001027	99.312	27048	29948	-2900	1	100	0	26974	99	0	1	26974	1	26974
scaffold0000001288	125.81	scaffold0000001291	138.998	27035	27003	32	1	99.99	0	13963	52	0	1	13963	27003	13041
scaffold0000001289	355.466	scaffold0000015391	419.651	27022	2115	24907	48	86.43	17	479	2	3e-141	9372	9845	1608	1142
scaffold0000001290	253.222	scaffold0000001238	231.749	27014	27570	-556	0	100	0	15176	56	0	11839	27014	1	15176
scaffold0000001291	138.998	scaffold0000001288	125.81	27003	27035	-32	1	99.99	0	13963	52	0	13041	27003	13963	1
scaffold0000001292	118.21	scaffold0000013140	52.406	26996	2840	24156	0	98.71	37	2877	11	0	24120	26996	1	2840
scaffold0000001294	116.284	scaffold0000001295	96.828	26978	26978	0	4	99.99	0	26978	100	0	1	26978	26978	1
scaffold0000001295	96.828	scaffold0000001294	116.284	26978	26978	0	4	99.99	0	26978	100	0	1	26978	26978	1
scaffold0000001296	366.426	scaffold0000002824	350.292	26976	17388	9588	2	98.56	1	209	1	5e-99	4	211	17180	17388
scaffold0000001297	76.921	scaffold0000000627	114.979	26929	36735	-9806	5	99.94	11	26450	98	0	1	26450	36735	10297
scaffold0000001298	65.483	scaffold0000004323	31.569	26928	12566	14362	0	100	0	10997	41	0	15932	26928	12566	1570
scaffold0000001299	46.936	scaffold0000001302	47.083	26926	26906	20	0	99.93	20	26926	100	0	1	26926	1	26906
scaffold0000001300	102.313	scaffold0000005903	32.736	26920	9268	17652	0	100	0	7331	27	0	19590	26920	9268	1938
scaffold0000001301	211.001	scaffold0000001304	212.672	26912	26883	29	6	99.87	29	26912	100	0	1	26912	1	26883
scaffold0000001302	47.083	scaffold0000001299	46.936	26906	26926	-20	0	99.93	20	26926	100	0	1	26906	1	26926
scaffold0000001303	183.893	scaffold0000004962	100.501	26893	11067	15826	0	100	0	9001	33	0	17893	26893	1	9001
scaffold0000001304	212.672	scaffold0000001301	211.001	26883	26912	-29	6	99.87	29	26912	100	0	1	26883	1	26912
scaffold0000001305	139.962	scaffold0000000953	198.09	26875	31001	-4126	38	93.07	14	750	3	0	1	743	338	1080
scaffold0000001306	44.137	scaffold0000001347	46.136	26862	26427	435	2	99.97	4	18381	68	0	1	18378	26427	8048
scaffold0000001307	273.42	scaffold0000006742	98.716	26856	7941	18915	0	100	0	7725	29	0	1	7725	7725	1
scaffold0000001308	50.786	scaffold0000002148	43.545	26820	20502	6318	0	100	0	20356	76	0	1	20356	147	20502
scaffold0000001309	261.839	scaffold0000000472	162.528	26820	41090	-14270	85	81.82	29	627	2	2e-138	3429	4033	6723	6104
scaffold0000001310	112.906	scaffold0000006568	53.391	26811	8160	18651	0	100	0	2162	8	0	24650	26811	1	2162
scaffold0000001311	93.448	scaffold0000005905	51.581	26803	9266	17537	0	100	0	8160	30	0	1	8160	1107	9266
scaffold0000001312	74.193	scaffold0000000334	88.036	26791	46590	-19799	0	100	0	18145	68	0	7219	25363	46590	28446
scaffold0000001313	159.932	scaffold0000001547	287.049	26778	24795	1983	58	92.3	26	1091	4	0	2807	3880	17862	16781
scaffold0000001314	287.48	scaffold0000022012	230.403	26765	1069	25696	0	100	0	573	2	0	26193	26765	1	573
scaffold0000001315	169.438	scaffold0000001103	265.744	26749	28949	-2200	0	100	0	16069	60	0	10681	26749	1	16069
scaffold0000001316	89.375	scaffold0000001318	90.86	26737	26729	8	4	99.98	0	26659	99	0	79	26737	71	26729
scaffold0000001317	381.688	scaffold0000010440	82.66	26733	4265	22468	0	100	0	2253	8	0	24481	26733	4265	2013
scaffold0000001318	90.86	scaffold0000001316	89.375	26729	26737	-8	4	99.98	0	26659	99	0	71	26729	79	26737
scaffold0000001319	365.206	scaffold0000000401	400.757	26720	43857	-17137	0	100	0	3201	12	0	1	3201	40657	43857
scaffold0000001320	237.492	scaffold0000014927	235.719	26719	2231	24488	4	97.77	0	179	1	3e-81	26541	26719	1965	2143
scaffold0000001321	111.54	scaffold0000001322	134.059	26703	26703	0	5	99.98	0	26703	100	0	1	26703	26703	1
scaffold0000001322	134.059	scaffold0000001321	111.54	26703	26703	0	5	99.98	0	26703	100	0	1	26703	26703	1
scaffold0000001323	69.041	scaffold0000001037	54.214	26690	29784	-3094	0	100	0	20378	76	0	1	20378	9407	29784
scaffold0000001324	345.61	scaffold0000011035	265.716	26685	3911	22774	260	84.6	65	2111	8	0	23540	25625	1466	3536
scaffold0000001325	164.778	scaffold0000002102	93.827	26673	20780	5893	96	80.35	49	738	3	6e-143	5036	5764	19980	20677
scaffold0000001326	286.37	scaffold0000003256	54.326	26669	15723	10946	84	83.56	27	675	2	1e-170	20250	20899	8275	8947
scaffold0000001327	188.834	scaffold0000001331	187.438	26662	26636	26	1	99.9	26	26662	100	0	1	26662	1	26636
scaffold0000001328	200.642	scaffold0000001344	199.537	26659	26492	167	0	100	0	19582	73	0	7078	26659	6911	26492
scaffold0000001329	175.568	scaffold0000003474	146.924	26658	14987	11671	2	99.99	0	14911	56	0	11748	26658	77	14987
scaffold0000001330	73.321	scaffold0000003212	69.119	26655	15854	10801	1	99.99	1	15616	59	0	1	15615	1	15616
scaffold0000001331	187.438	scaffold0000001327	188.834	26636	26662	-26	1	99.9	26	26662	100	0	1	26636	1	26662
scaffold0000001332	374.334	scaffold0000015238	93.889	26636	2151	24485	0	100	0	1868	7	0	1	1868	1	1868
scaffold0000001333	54.179	scaffold0000001676	43.754	26635	23738	2897	6	99.93	10	23461	88	0	3185	26635	278	23738
scaffold0000001334	58.051	scaffold0000001342	56.993	26632	26529	103	3	99.86	17	13835	52	0	12802	26632	12708	26529
scaffold0000001335	371.282	scaffold0000002732	222.748	26620	17799	8821	78	85.79	31	767	3	0	1430	2173	9355	10113
scaffold0000001336	140.015	scaffold0000001500	111.472	26619	25180	1439	0	100	0	25025	94	0	1	25025	25025	1
scaffold0000001337	247.671	scaffold0000005374	195.899	26616	10251	16365	0	100	0	10046	38	0	1	10046	10046	1
scaffold0000001338	262.062	scaffold0000002998	88.183	26614	16685	9929	37	90.21	15	531	2	0	21554	22077	14426	14948
scaffold0000001339	166.242	scaffold0000001355	164.149	26580	26363	217	0	100	0	26216	99	0	365	26580	1	26216
scaffold0000001340	352.208	scaffold0000006651	392.703	26579	8034	18545	42	95.6	0	955	4	0	1	955	1	955
scaffold0000001341	138.503	scaffold0000000428	128.726	26578	42364	-15786	0	100	0	26016	98	0	1	26016	16349	42364
scaffold0000001342	56.993	scaffold0000001334	58.051	26529	26632	-103	3	99.86	17	13835	52	0	12708	26529	12802	26632
scaffold0000001343	79.232	scaffold0000001626	74.081	26498	24057	2441	2	99.99	0	23617	89	0	1	23617	1	23617
scaffold0000001344	199.537	scaffold0000001328	200.642	26492	26659	-167	0	100	0	19582	74	0	6911	26492	7078	26659
scaffold0000001345	37.46	scaffold0000000804	48.323	26470	33269	-6799	0	100	0	22863	86	0	1	22863	22863	1
scaffold0000001346	104.117	scaffold0000019241	316.092	26460	1393	25067	10	96.76	1	340	1	2e-158	19092	19430	1051	1390
scaffold0000001347	46.136	scaffold0000001306	44.137	26427	26862	-435	2	99.97	4	18381	70	0	8048	26427	18378	1
scaffold0000001348	106.68	scaffold0000001555	102.665	26403	24695	1708	0	100	0	24067	91	0	1	24067	629	24695
scaffold0000001349	117.667	scaffold0000001350	101.971	26383	26383	0	8	99.9	12	20797	79	0	1	20786	26383	5588
scaffold0000001350	101.971	scaffold0000001349	117.667	26383	26383	0	8	99.9	12	20797	79	0	5588	26383	20786	1
scaffold0000001351	155.848	scaffold0000001381	155.19	26377	26116	261	10	99.95	3	25136	95	0	1	25136	26116	984
scaffold0000001352	31.724	scaffold0000001439	53.598	26368	25684	684	1	100	0	24690	94	0	1679	26368	24690	1
scaffold0000001353	53.434	scaffold0000001354	53.347	26364	26363	1	8	99.97	1	26364	100	0	1	26364	1	26363
scaffold0000001354	53.347	scaffold0000001353	53.434	26363	26364	-1	8	99.97	1	26364	100	0	1	26363	1	26364
scaffold0000001355	164.149	scaffold0000001339	166.242	26363	26580	-217	0	100	0	26216	99	0	1	26216	365	26580
scaffold0000001356	227.384	scaffold0000002597	142.25	26359	18410	7949	3	99.98	1	17660	67	0	8700	26359	752	18410
scaffold0000001357	426.536	scaffold0000004312	122.29	26357	12588	13769	68	76.64	32	428	2	1e-50	16385	16801	2121	1715
scaffold0000001358	170.08	scaffold0000009855	111.124	26346	4675	21671	1	99.96	1	4597	17	0	21751	26346	4597	1
scaffold0000001359	106.324	scaffold0000002896	101.916	26345	17060	9285	0	100	0	16834	64	0	1	16834	17060	227
scaffold0000001360	156.967	scaffold0000001361	158.35	26335	26333	2	8	99.96	2	26335	100	0	1	26335	1	26333
scaffold0000001361	158.35	scaffold0000001360	156.967	26333	26335	-2	8	99.96	2	26335	100	0	1	26333	1	26335
scaffold0000001362	144.704	scaffold0000013267	47.668	26322	2785	23537	0	100	0	1999	8	0	24324	26322	2785	787
scaffold0000001363	381.37	scaffold0000001117	129.562	26302	28831	-2529	48	91.26	6	618	2	0	1820	2433	20948	20333
scaffold0000001364	39.39	scaffold0000002394	86.526	26294	19371	6923	0	100	0	13083	50	0	13212	26294	1	13083
scaffold0000001365	160.3	scaffold0000000484	240.906	26293	40646	-14353	1	100	0	26218	99	0	76	26293	14429	40646
scaffold0000001366	69.608	scaffold0000000417	86.76	26277	42923	-16646	1	99.98	3	26278	100	0	1	26277	42923	16648
scaffold0000001367	58.424	scaffold0000001559	63.45	26276	24632	1644	7	99.78	28	15590	59	0	84	15651	15584	1
scaffold0000001368	172.084	scaffold0000000492	304.685	26264	40295	-14031	26	95.91	4	734	3	0	25292	26021	1985	1252
scaffold0000001369	140.352	scaffold0000001071	134.267	26255	29424	-3169	0	100	0	24042	92	0	1	24042	5383	29424
scaffold0000001370	109.135	scaffold0000000839	86.091	26237	32482	-6245	3	99.99	0	26237	100	0	1	26237	32482	6246
scaffold0000001371	88.842	scaffold0000000929	103.059	26215	31387	-5172	3	99.97	3	22216	85	0	4003	26215	9172	31387
scaffold0000001372	129.379	scaffold0000015185	234.261	26192	2162	24030	17	97.09	0	585	2	0	1	585	1578	994
scaffold0000001373	259.184	scaffold0000002962	149.298	26183	16819	9364	0	100	0	16696	64	0	9488	26183	1	16696
scaffold0000001374	122.375	scaffold0000001375	122.446	26182	26181	1	5	99.97	3	26183	100	0	1	26182	1	26181
scaffold0000001375	122.446	scaffold0000001374	122.375	26181	26182	-1	5	99.97	3	26183	100	0	1	26181	1	26182
scaffold0000001376	161.823	scaffold0000001242	159.229	26151	27523	-1372	2	99.99	1	26070	99	0	1	26070	27523	1455
scaffold0000001377	332.362	scaffold0000001285	309.413	26143	27050	-907	7	95.99	4	274	1	3e-121	1	270	20819	20546
scaffold0000001378	97.255	scaffold0000002180	62.258	26133	20332	5801	0	100	0	17587	67	0	1	17587	1	17587
scaffold0000001379	426.681	scaffold0000020274	371.546	26126	1262	24864	3	98.63	0	219	1	4e-105	25759	25977	1	219
scaffold0000001380	319.895	scaffold0000006629	149.069	26123	8064	18059	0	100	0	6820	26	0	19304	26123	1	6820
scaffold0000001381	155.19	scaffold0000001351	155.848	26116	26377	-261	10	99.95	3	25136	96	0	984	26116	25136	1
scaffold0000001382	306.762	scaffold0000014217	56.034	26102	2431	23671	0	100	0	2302	9	0	1	2302	130	2431
scaffold0000001383	174.152	scaffold0000001389	173.506	26095	26055	40	2	99.99	0	24558	94	0	1538	26095	1498	26055
scaffold0000001384	95.898	scaffold0000000274	108.575	26093	49183	-23090	0	100	0	21395	82	0	1	21395	21395	1
scaffold0000001385	305.068	scaffold0000000069	352.627	26087	71907	-45820	30	93.47	32	949	4	0	9138	10073	7227	6298
scaffold0000001386	122.119	scaffold0000000661	204.049	26074	35975	-9901	28	93.35	8	541	2	0	22537	23070	35172	34633
scaffold0000001387	56.377	scaffold0000001779	42.063	26071	23034	3037	10	99.8	37	23055	88	0	1	23039	23034	1
scaffold0000001388	113.276	scaffold0000001394	114.465	26055	26011	44	2	99.99	0	22617	87	0	1	22617	1	22617
scaffold0000001389	173.506	scaffold0000001383	174.152	26055	26095	-40	2	99.99	0	24558	94	0	1498	26055	1538	26095
scaffold0000001390	271.823	scaffold0000001410	171.063	26048	25924	124	0	100	0	9247	35	0	16802	26048	1	9247
scaffold0000001391	42.985	scaffold0000001807	44.842	26043	22790	3253	3	99.99	0	22790	88	0	1	22790	22790	1
scaffold0000001392	286.421	scaffold0000010115	65.344	26027	4469	21558	47	91.94	30	955	4	0	24530	25461	1155	208
scaffold0000001393	60.969	scaffold0000001434	56.581	26027	25740	287	0	100	0	25315	97	0	1	25315	426	25740
scaffold0000001394	114.465	scaffold0000001388	113.276	26011	26055	-44	2	99.99	0	22617	87	0	1	22617	1	22617
scaffold0000001395	262.307	scaffold0000005261	169.652	26010	10461	15549	0	100	0	10322	40	0	1	10322	140	10461
scaffold0000001396	96.525	scaffold0000007579	35.553	26010	6797	19213	3	99.96	0	6717	26	0	19294	26010	81	6797
scaffold0000001397	171.596	scaffold0000001424	169.627	26010	25808	202	0	100	0	21617	83	0	1	21617	1	21617
scaffold0000001398	119.003	scaffold0000010612	39.12	25984	4156	21828	0	100	0	3452	13	0	1	3452	705	4156
scaffold0000001399	230.588	scaffold0000000466	336.747	25980	41256	-15276	65	90.51	24	938	4	0	15049	15968	38090	39021
scaffold0000001400	166.444	scaffold0000001408	171.664	25977	25945	32	3	99.98	0	18677	72	0	1	18677	25945	7269
scaffold0000001401	205.298	scaffold0000008651	58.229	25970	5664	20306	0	100	0	4319	17	0	1	4319	4319	1
scaffold0000001402	169.474	scaffold0000001410	171.063	25970	25924	46	1	99.99	0	16555	64	0	9416	25970	9370	25924
scaffold0000001403	154.753	scaffold0000001433	153.298	25963	25744	219	4	99.98	0	25744	99	0	220	25963	1	25744
scaffold0000001404	91.849	scaffold0000001422	95.21	25963	25829	134	5	99.98	0	25454	98	0	510	25963	376	25829
scaffold0000001405	118.971	scaffold0000004047	126.381	25952	13268	12684	0	100	0	5623	22	0	1	5623	5623	1
scaffold0000001406	68.947	scaffold0000001942	66.724	25950	21750	4200	0	100	0	18060	70	0	7891	25950	21750	3691
scaffold0000001407	70.55	scaffold0000002340	95.733	25947	19587	6360	0	100	0	14346	55	0	1	14346	5242	19587
scaffold0000001408	171.664	scaffold0000001400	166.444	25945	25977	-32	3	99.98	0	18677	72	0	7269	25945	18677	1
scaffold0000001409	66.418	scaffold0000001247	73.441	25942	27478	-1536	0	100	0	24586	95	0	1357	25942	27478	2893
scaffold0000001410	171.063	scaffold0000001402	169.474	25924	25970	-46	1	99.99	0	16555	64	0	9370	25924	9416	25970
scaffold0000001411	107.663	scaffold0000001281	89.673	25923	27098	-1175	0	100	0	25796	99	0	128	25923	27098	1303
scaffold0000001412	348.66	scaffold0000010140	510.383	25919	4452	21467	20	95.64	3	527	2	0	24783	25306	3116	2590
scaffold0000001413	58.232	scaffold0000001417	58.646	25915	25887	28	2	99.88	28	25915	100	0	1	25915	25887	1
scaffold0000001414	38.567	scaffold0000002394	86.526	25904	19371	6533	0	100	0	13083	51	0	1	13083	13083	1
scaffold0000001415	184.392	scaffold0000011214	195.206	25897	3810	22087	0	100	0	943	4	0	1	943	943	1
scaffold0000001416	134.652	scaffold0000001430	135.735	25892	25771	121	1	100	0	25381	98	0	512	25892	391	25771
scaffold0000001417	58.646	scaffold0000001413	58.232	25887	25915	-28	2	99.88	28	25915	100	0	1	25887	25915	1
scaffold0000001418	175.826	scaffold0000004183	206.442	25870	12920	12950	24	93.17	10	498	2	0	5842	6329	8006	7509
scaffold0000001419	132.03	scaffold0000001882	125.32	25862	22204	3658	0	100	0	22048	85	0	1	22048	157	22204
scaffold0000001420	106.834	scaffold0000007981	35.375	25844	6343	19501	3	99.95	0	6267	24	0	19578	25844	6267	1
scaffold0000001421	59.595	scaffold0000001434	56.581	25832	25740	92	6	99.97	1	25740	99	0	94	25832	1	25740
scaffold0000001422	95.21	scaffold0000001404	91.849	25829	25963	-134	5	99.98	0	25454	99	0	376	25829	510	25963
scaffold0000001423	55.314	scaffold0000001245	56.439	25825	27516	-1691	6	99.98	0	25825	100	0	1	25825	1692	27516
scaffold0000001424	169.627	scaffold0000001397	171.596	25808	26010	-202	0	100	0	21617	84	0	1	21617	1	21617
scaffold0000001425	137.756	scaffold0000001555	102.665	25804	24695	1109	0	100	0	24067	93	0	1738	25804	24695	629
scaffold0000001426	223.592	scaffold0000007218	87.669	25803	7262	18541	0	100	0	7128	28	0	1	7128	7128	1
scaffold0000001427	133.261	scaffold0000001485	100.547	25798	25331	467	0	100	0	24531	95	0	1	24531	24531	1
scaffold0000001428	438.961	scaffold0000018016	341.265	25791	1573	24218	40	93.23	2	620	2	0	24525	25142	1020	401
scaffold0000001429	131.015	scaffold0000002161	96.393	25778	20441	5337	1	99.99	0	19527	76	0	1	19527	20441	915
scaffold0000001430	135.735	scaffold0000001416	134.652	25771	25892	-121	1	100	0	25381	98	0	391	25771	512	25892
scaffold0000001431	179.61	scaffold0000001009	164.27	25763	30164	-4401	3	99.99	0	25763	100	0	1	25763	1	25763
scaffold0000001432	308.071	scaffold0000004700	49.005	25750	11710	14040	53	86.54	19	535	2	4e-160	5644	6169	10377	9853
scaffold0000001433	153.298	scaffold0000001403	154.753	25744	25963	-219	4	99.98	0	25744	100	0	1	25744	220	25963
scaffold0000001434	56.581	scaffold0000001421	59.595	25740	25832	-92	6	99.97	1	25740	100	0	1	25740	94	25832
scaffold0000001435	127.534	scaffold0000002450	73.431	25715	19087	6628	0	100	0	13103	51	0	12613	25715	1	13103
scaffold0000001436	55.662	scaffold0000001807	44.842	25705	22790	2915	0	100	0	22583	88	0	1	22583	208	22790
scaffold0000001437	83.024	scaffold0000005225	71.099	25702	10524	15178	0	100	0	10352	40	0	1	10352	173	10524
scaffold0000001438	390.632	scaffold0000017424	164.372	25693	1678	24015	32	93.25	4	533	2	0	9667	10198	1	530
scaffold0000001439	53.598	scaffold0000001352	31.724	25684	26368	-684	1	100	0	24690	96	0	1	24690	26368	1679
scaffold0000001440	72.075	scaffold0000001929	61.708	25682	21831	3851	2	99.99	0	21559	84	0	1	21559	21831	273
scaffold0000001441	357.893	scaffold0000005186	221.695	25674	10624	15050	0	100	0	9786	38	0	15889	25674	1	9786
scaffold0000001442	88.771	scaffold0000000352	78.711	25667	45659	-19992	0	100	0	24621	96	0	1	24621	21039	45659
scaffold0000001443	202.115	scaffold0000001467	190.377	25660	25473	187	3	99.99	0	25473	99	0	1	25473	1	25473
scaffold0000001444	109.928	scaffold0000004788	69.438	25646	11488	14158	1	99.99	0	11488	45	0	14159	25646	1	11488
scaffold0000001445	130.062	scaffold0000022575	93.832	25643	1016	24627	4	98.64	10	1026	4	0	1	1026	1016	1
scaffold0000001446	105.057	scaffold0000001447	97.085	25594	25594	0	3	99.99	0	25594	100	0	1	25594	25594	1
scaffold0000001447	97.085	scaffold0000001446	105.057	25594	25594	0	3	99.99	0	25594	100	0	1	25594	25594	1
scaffold0000001448	307.567	scaffold0000001865	208.711	25594	22333	3261	3	99.64	0	834	3	0	1	834	1	834
scaffold0000001449	99.476	scaffold0000000291	367.142	25591	48060	-22469	148	93.53	29	2736	11	0	1	2727	1	2716
scaffold0000001450	68.885	scaffold0000003691	62.866	25591	14348	11243	0	99.99	1	14348	56	0	11245	25591	1	14348
scaffold0000001451	113.007	scaffold0000001859	112.153	25589	22365	3224	0	100	0	22205	87	0	3385	25589	1	22205
scaffold0000001452	193.588	scaffold0000001480	189.421	25573	25394	179	0	100	0	22143	87	0	3431	25573	22143	1
scaffold0000001453	163.066	scaffold0000003592	60.078	25570	14638	10932	0	100	0	10267	40	0	1	10267	10267	1
scaffold0000001454	174.144	scaffold0000007338	65.497	25560	7095	18465	0	100	0	6970	27	0	1	6970	6970	1
scaffold0000001455	183.606	scaffold0000005111	293.114	25552	10756	14796	0	100	0	7541	30	0	1	7541	7541	1
scaffold0000001456	91.143	scaffold0000001422	95.21	25539	25829	-290	0	100	0	25310	99	0	1	25310	520	25829
scaffold0000001457	43.992	scaffold0000001458	49.647	25532	25530	2	2	99.98	2	25532	100	0	1	25532	25530	1
scaffold0000001458	49.647	scaffold0000001457	43.992	25530	25532	-2	2	99.98	2	25532	100	0	1	25530	25532	1
scaffold0000001459	44.247	scaffold0000001561	41.305	25522	24620	902	1	100	0	24620	96	0	1	24620	24620	1
scaffold0000001460	41.318	scaffold0000001461	40.534	25515	25512	3	4	99.96	5	25516	100	0	1	25515	25512	1
scaffold0000001461	40.534	scaffold0000001460	41.318	25512	25515	-3	4	99.96	5	25516	100	0	1	25512	25515	1
scaffold0000001462	88.175	scaffold0000001464	86.909	25505	25497	8	3	99.96	8	25505	100	0	1	25505	25497	1
scaffold0000001463	135.303	scaffold0000007331	117.519	25499	7101	18398	59	88.89	6	585	2	0	13498	14081	3297	2718
scaffold0000001464	86.909	scaffold0000001462	88.175	25497	25505	-8	3	99.96	8	25505	100	0	1	25497	25505	1
scaffold0000001465	85.463	scaffold0000001616	80.296	25479	24176	1303	6	99.96	3	23252	91	0	1	23250	24176	926
scaffold0000001466	105.812	scaffold0000001733	108.716	25473	23365	2108	1	100	0	23270	91	0	2204	25473	96	23365
scaffold0000001467	190.377	scaffold0000001443	202.115	25473	25660	-187	3	99.99	0	25473	100	0	1	25473	1	25473
scaffold0000001468	227.564	scaffold0000001655	226.625	25468	23902	1566	7	99.97	0	23902	94	0	1	23902	23902	1
scaffold0000001469	354.455	scaffold0000010631	129.816	25459	4145	21314	0	100	0	3580	14	0	21880	25459	4145	566
scaffold0000001470	214.805	scaffold0000003262	115.868	25438	15686	9752	1	99.99	1	15612	61	0	9827	25438	76	15686
scaffold0000001471	223.545	scaffold0000001496	219.193	25436	25198	238	1	99.98	3	25198	99	0	242	25436	25198	1
scaffold0000001472	287.638	scaffold0000004118	184.354	25420	13099	12321	374	90.23	45	4289	17	0	1327	5590	4910	642
scaffold0000001473	122.038	scaffold0000001474	100.468	25417	25417	0	2	99.99	0	25417	100	0	1	25417	25417	1
scaffold0000001474	100.468	scaffold0000001473	122.038	25417	25417	0	2	99.99	0	25417	100	0	1	25417	25417	1
scaffold0000001475	80.074	scaffold0000001477	89.751	25417	25403	14	7	99.97	1	25198	99	0	1	25198	25403	207
scaffold0000001476	91.885	scaffold0000001478	93.026	25404	25400	4	4	99.95	5	19250	76	0	6160	25404	6151	25400
scaffold0000001477	89.751	scaffold0000001475	80.074	25403	25417	-14	7	99.97	1	25198	99	0	207	25403	25198	1
scaffold0000001478	93.026	scaffold0000001476	91.885	25400	25404	-4	4	99.95	5	19250	76	0	6151	25400	6160	25404
scaffold0000001479	75.049	scaffold0000001233	85.552	25399	27626	-2227	5	99.98	1	25400	100	0	1	25399	1	25400
scaffold0000001480	189.421	scaffold0000001452	193.588	25394	25573	-179	0	100	0	22143	87	0	1	22143	25573	3431
scaffold0000001481	303.698	scaffold0000009400	197.962	25379	5014	20365	4	98.8	0	333	1	8e-167	23214	23546	4383	4715
scaffold0000001482	381.525	scaffold0000014751	259.694	25368	2282	23086	152	80.96	35	982	4	0	13177	14135	510	1479
scaffold0000001483	271.426	scaffold0000017584	200.405	25333	1650	23683	0	100	0	1253	5	0	1	1253	398	1650
scaffold0000001484	115.79	scaffold0000001485	100.547	25333	25331	2	3	99.96	6	25335	100	0	1	25333	25331	1
scaffold0000001485	100.547	scaffold0000001484	115.79	25331	25333	-2	3	99.96	6	25335	100	0	1	25331	25333	1
scaffold0000001486	143.926	scaffold0000002098	121.351	25331	20787	4544	0	100	0	10609	42	0	1	10609	10179	20787
scaffold0000001487	146.053	scaffold0000000600	117.661	25316	37232	-11916	0	100	0	25172	99	0	145	25316	12061	37232
scaffold0000001488	334.895	scaffold0000006026	147.259	25306	9068	16238	0	100	0	3778	15	0	21529	25306	1	3778
scaffold0000001489	401.291	scaffold0000019142	360.666	25278	1406	23872	42	92	43	1062	4	0	24243	25278	272	1316
scaffold0000001490	79.347	scaffold0000003710	57.088	25268	14298	10970	0	100	0	13918	55	0	11351	25268	1	13918
scaffold0000001491	189.594	scaffold0000001531	192.284	25265	24905	360	1	99.99	2	24060	95	0	1206	25265	24058	1
scaffold0000001492	360.79	scaffold0000010405	406.06	25248	4291	20957	0	100	0	1346	5	0	1	1346	1346	1
scaffold0000001493	161.946	scaffold0000001445	130.062	25228	25643	-415	18	94.17	18	618	2	0	5409	6013	1262	1874
scaffold0000001494	117.625	scaffold0000002469	89.476	25225	19012	6213	0	100	0	18705	74	0	6521	25225	19012	308
scaffold0000001495	180.714	scaffold0000002020	192.073	25202	21137	4065	0	99.99	2	18098	72	0	1	18097	1	18097
scaffold0000001496	219.193	scaffold0000001471	223.545	25198	25436	-238	1	99.98	3	25198	100	0	1	25198	25436	242
scaffold0000001497	265.699	scaffold0000001062	293.136	25193	29510	-4317	0	100	0	12031	48	0	1	12031	17480	29510
scaffold0000001498	99.309	scaffold0000000412	243.623	25192	43173	-17981	2	99.99	0	24096	96	0	1097	25192	24096	1
scaffold0000001499	212.908	scaffold0000007872	91.637	25191	6450	18741	1	99.98	0	6372	25	0	18820	25191	6372	1
scaffold0000001500	111.472	scaffold0000000606	140.362	25180	37187	-12007	1	99.98	5	25110	99	0	1	25105	37187	12078
scaffold0000001501	67.217	scaffold0000001521	67.128	25179	25006	173	9	99.95	0	18140	72	0	7040	25179	6867	25006
scaffold0000001502	130.385	scaffold0000001375	122.446	25161	26181	-1020	0	100	0	19555	78	0	1	19555	6627	26181
scaffold0000001503	176.901	scaffold0000004954	105.84	25160	11085	14075	134	85.75	44	1249	5	0	18627	19867	11085	9873
scaffold0000001504	409.353	scaffold0000002063	99.373	25157	20920	4237	60	85.94	40	711	3	0	24478	25157	15946	15245
scaffold0000001505	353.696	scaffold0000001471	223.545	25149	25436	-287	4	94.51	11	273	1	8e-112	1	266	136	404
scaffold0000001506	147.413	scaffold0000002102	93.827	25147	20780	4367	0	100	0	20636	82	0	1	20636	20636	1
scaffold0000001507	98.081	scaffold0000001508	98.338	25140	25140	0	2	99.99	0	25140	100	0	1	25140	1	25140
scaffold0000001508	98.338	scaffold0000001507	98.081	25140	25140	0	2	99.99	0	25140	100	0	1	25140	1	25140
scaffold0000001509	60.557	scaffold0000002026	50.817	25130	21120	4010	2	99.99	0	21044	84	0	4087	25130	21044	1
scaffold0000001510	193.517	scaffold0000004470	97.445	25129	12227	12902	0	100	0	9132	36	0	1	9132	9132	1
scaffold0000001511	157.962	scaffold0000001516	154.797	25120	25037	83	3	99.99	0	25037	99	0	1	25037	1	25037
scaffold0000001512	209.992	scaffold0000000512	379.223	25109	39628	-14519	56	82.82	22	454	2	1e-104	11529	11965	9198	8750
scaffold0000001513	101.098	scaffold0000005347	103.052	25089	10293	14796	0	100	0	9143	36	0	15947	25089	1	9143
scaffold0000001514	217.664	scaffold0000001107	60.918	25039	28913	-3874	0	100	0	1411	6	0	1	1411	1411	1
scaffold0000001515	292.767	scaffold0000020863	307.136	25038	1189	23849	0	100	0	572	2	0	1	572	618	1189
scaffold0000001516	154.797	scaffold0000001511	157.962	25037	25120	-83	3	99.99	0	25037	100	0	1	25037	1	25037
scaffold0000001517	150.276	scaffold0000021608	146.195	25036	1109	23927	5	98.12	1	320	1	1e-155	1	319	1	320
scaffold0000001518	261.055	scaffold0000001749	222.173	25031	23207	1824	7	96.72	12	579	2	0	1	567	19011	19589
scaffold0000001519	101.406	scaffold0000003435	78.458	25030	15097	9933	0	100	0	11737	47	0	1	11737	11737	1
scaffold0000001520	87.27	scaffold0000000421	115.628	25016	42778	-17762	1	99.99	1	24929	99	0	1	24929	1	24928
scaffold0000001521	67.128	scaffold0000001501	67.217	25006	25179	-173	9	99.95	0	18140	73	0	6867	25006	7040	25179
scaffold0000001522	97.1	scaffold0000002561	114.574	24978	18600	6378	1	99.99	0	17692	71	0	7287	24978	909	18600
scaffold0000001523	184.186	scaffold0000007571	117.69	24960	6801	18159	15	85.33	18	225	1	2e-53	23353	23574	698	907
scaffold0000001524	251.793	scaffold0000003758	57.888	24959	14142	10817	31	95.37	7	821	3	0	88	902	3324	4143
scaffold0000001525	161.939	scaffold0000007092	46.432	24951	7461	17490	0	100	0	564	2	0	1	564	6898	7461
scaffold0000001526	314.844	scaffold0000006404	85.522	24951	8443	16508	0	100	0	8238	33	0	16714	24951	8443	206
scaffold0000001527	79.592	scaffold0000003754	67.806	24932	14163	10769	0	100	0	13346	54	0	1	13346	13346	1
scaffold0000001528	130.624	scaffold0000003136	133.018	24927	16116	8811	1	99.99	1	15526	62	0	9402	24927	592	16116
scaffold0000001529	147.435	scaffold0000001853	161.733	24913	22399	2514	3	99.99	0	22325	90	0	2589	24913	22325	1
scaffold0000001530	182.53	scaffold0000001816	184.397	24909	22702	2207	1	100	0	21840	88	0	1	21840	22702	863
scaffold0000001531	192.284	scaffold0000001491	189.594	24905	25265	-360	1	99.99	2	24060	97	0	1	24058	25265	1206
scaffold0000001532	95.221	scaffold0000003905	70.987	24888	13648	11240	0	100	0	11894	48	0	12995	24888	1	11894
scaffold0000001533	107.437	scaffold0000001535	122.359	24868	24867	1	1	99.99	1	24868	100	0	1	24868	24867	1
scaffold0000001534	36.215	scaffold0000001729	35.173	24868	23400	1468	1	99.99	0	17292	70	0	7577	24868	6109	23400
scaffold0000001535	122.359	scaffold0000001533	107.437	24867	24868	-1	1	99.99	1	24868	100	0	1	24867	24868	1
scaffold0000001536	194.823	scaffold0000004150	140.796	24860	12997	11863	0	100	0	11481	46	0	1	11481	11481	1
scaffold0000001538	126.953	scaffold0000001541	154.127	24835	24829	6	10	99.94	6	24835	100	0	1	24835	24829	1
scaffold0000001539	92.298	scaffold0000001540	80.862	24834	24834	0	4	99.98	0	24834	100	0	1	24834	24834	1
scaffold0000001540	80.862	scaffold0000001539	92.298	24834	24834	0	4	99.98	0	24834	100	0	1	24834	24834	1
scaffold0000001541	154.127	scaffold0000001538	126.953	24829	24835	-6	10	99.94	6	24835	100	0	1	24829	24835	1
scaffold0000001542	337.784	scaffold0000002092	297.175	24806	20795	4011	0	100	0	4533	18	0	1	4533	4533	1
scaffold0000001543	120.45	scaffold0000001545	121.754	24802	24797	5	4	99.96	5	24802	100	0	1	24802	1	24797
scaffold0000001544	102.441	scaffold0000001555	102.665	24798	24695	103	3	99.99	0	24180	98	0	1	24180	24695	516
scaffold0000001545	121.754	scaffold0000001543	120.45	24797	24802	-5	4	99.96	5	24802	100	0	1	24797	1	24802
scaffold0000001546	407.351	scaffold0000016739	471.474	24797	1816	22981	12	96.07	4	407	2	0	24395	24797	146	552
scaffold0000001547	287.049	scaffold0000002105	89.106	24795	20764	4031	0	100	0	7091	29	0	17705	24795	1	7091
scaffold0000001548	113.465	scaffold0000001549	115.204	24788	24788	0	2	99.99	0	24788	100	0	1	24788	1	24788
scaffold0000001549	115.204	scaffold0000001548	113.465	24788	24788	0	2	99.99	0	24788	100	0	1	24788	1	24788
scaffold0000001550	202.318	scaffold0000002463	124.098	24788	19034	5754	0	100	0	9381	38	0	1	9381	9381	1
scaffold0000001551	229.96	scaffold0000002815	212.916	24753	17419	7334	55	93.25	24	1171	5	0	1955	3103	11811	10643
scaffold0000001552	147.598	scaffold0000003995	91.226	24751	13401	11350	0	100	0	10482	42	0	14270	24751	13401	2920
scaffold0000001553	178.297	scaffold0000001580	177.384	24739	24504	235	1	99.96	8	24288	98	0	454	24739	223	24504
scaffold0000001554	41.12	scaffold0000001609	40.646	24720	24221	499	2	99.99	0	15147	61	0	9574	24720	15148	2
scaffold0000001555	102.665	scaffold0000001544	102.441	24695	24798	-103	3	99.99	0	24180	98	0	516	24695	24180	1
scaffold0000001556	112.181	scaffold0000003317	110.236	24685	15515	9170	0	100	0	12701	51	0	11985	24685	15515	2815
scaffold0000001557	110.933	scaffold0000001562	110.934	24648	24608	40	2	99.98	1	18812	76	0	1	18811	1	18812
scaffold0000001558	386.218	scaffold0000007816	66.825	24641	6523	18118	57	91.12	16	822	3	0	23102	23911	2304	1487
scaffold0000001559	63.45	scaffold0000001367	58.424	24632	26276	-1644	7	99.78	28	15590	63	0	1	15584	15651	84
scaffold0000001560	260.275	scaffold0000012379	254.401	24628	3197	21431	98	90.07	24	1228	5	0	231	1444	3197	1980
scaffold0000001561	41.305	scaffold0000001459	44.247	24620	25522	-902	1	100	0	24620	100	0	1	24620	24620	1
scaffold0000001562	110.934	scaffold0000001557	110.933	24608	24648	-40	2	99.98	1	18812	76	0	1	18812	1	18811
scaffold0000001563	125.257	scaffold0000001566	119.583	24577	24569	8	4	99.95	8	24577	100	0	1	24577	24569	1
scaffold0000001564	407.73	scaffold0000015526	181.418	24576	2086	22490	2	97.22	2	144	1	3e-61	24433	24576	271	130
scaffold0000001565	172.783	scaffold0000002279	127.321	24573	19843	4730	3	99.98	0	19767	80	0	4807	24573	19767	1
scaffold0000001566	119.583	scaffold0000001563	125.257	24569	24577	-8	4	99.95	8	24577	100	0	1	24569	24577	1
scaffold0000001567	116.96	scaffold0000001215	108.632	24564	27740	-3176	2	99.9	22	24003	98	0	562	24564	23981	1
scaffold0000001568	296.5	scaffold0000000194	234.932	24547	54973	-30426	34	76.57	22	239	1	9e-22	22599	22824	42531	42302
scaffold0000001569	283.602	scaffold0000004064	247.173	24546	13217	11329	6	97.64	1	296	1	1e-140	1	296	13050	12756
scaffold0000001571	52.992	scaffold0000002277	41.276	24539	19862	4677	0	100	0	19715	80	0	1	19715	148	19862
scaffold0000001572	75.254	scaffold0000002037	76.823	24522	21054	3468	0	100	0	20913	85	0	3610	24522	21054	142
scaffold0000001573	383.187	scaffold0000007405	103.822	24520	7020	17500	30	90.87	17	515	2	0	13286	13798	1967	1468
scaffold0000001574	193.838	scaffold0000001575	195.955	24519	24519	0	8	99.97	0	24519	100	0	1	24519	1	24519
scaffold0000001575	195.955	scaffold0000001574	193.838	24519	24519	0	8	99.97	0	24519	100	0	1	24519	1	24519
scaffold0000001576	55.698	scaffold0000001577	47.455	24519	24518	1	3	99.98	1	24519	100	0	1	24519	24518	1
scaffold0000001577	47.455	scaffold0000001576	55.698	24518	24519	-1	3	99.98	1	24519	100	0	1	24518	24519	1
scaffold0000001578	57.177	scaffold0000001576	55.698	24516	24519	-3	3	99.98	3	24519	100	0	1	24516	1	24519
scaffold0000001579	117.758	scaffold0000001498	99.309	24516	25192	-676	0	100	0	23963	98	0	554	24516	25192	1230
scaffold0000001580	177.384	scaffold0000001553	178.297	24504	24739	-235	1	99.96	8	24288	99	0	223	24504	454	24739
scaffold0000001581	53.189	scaffold0000001597	51.729	24483	24342	141	1	99.89	27	24368	99	0	117	24483	1	24342
scaffold0000001582	199.752	scaffold0000010732	53.4	24473	4083	20390	0	100	0	3835	16	0	1	3835	249	4083
scaffold0000001583	71.63	scaffold0000001587	72.152	24467	24453	14	12	99.93	5	24455	99	0	1	24452	1	24453
scaffold0000001584	291.045	scaffold0000012568	255.251	24461	3105	21356	18	94.02	0	301	1	1e-125	1	301	41	341
scaffold0000001585	181.279	scaffold0000001853	161.733	24459	22399	2060	0	100	0	22225	91	0	2235	24459	1	22225
scaffold0000001586	125.797	scaffold0000007486	221.414	24458	6915	17543	11	96.77	1	371	2	1e-174	10971	11340	450	80
scaffold0000001587	72.152	scaffold0000001583	71.63	24453	24467	-14	12	99.93	5	24455	100	0	1	24453	1	24452
scaffold0000001588	201.516	scaffold0000012247	33.749	24450	3259	21191	0	100	0	3124	13	0	1	3124	3124	1
scaffold0000001589	207.43	scaffold0000003681	133.754	24435	14379	10056	0	100	0	14253	58	0	1	14253	127	14379
scaffold0000001590	52.843	scaffold0000001896	53.56	24422	22080	2342	0	100	0	21953	90	0	1	21953	21953	1
scaffold0000001591	386.566	scaffold0000019459	85.741	24420	1366	23054	0	100	0	1209	5	0	1	1209	1209	1
scaffold0000001592	117.344	scaffold0000001947	81.543	24384	21713	2671	23	99.88	2	21714	89	0	1	21713	21713	1
scaffold0000001593	53.098	scaffold0000001594	64.143	24368	24367	1	3	99.98	1	24368	100	0	1	24368	24367	1
scaffold0000001594	64.143	scaffold0000001593	53.098	24367	24368	-1	3	99.98	1	24368	100	0	1	24367	24368	1
scaffold0000001595	61.531	scaffold0000001708	53.939	24359	23555	804	0	100	0	21957	90	0	2403	24359	23555	1599
scaffold0000001596	196.171	scaffold0000001598	196.041	24347	24336	11	3	99.94	11	24347	100	0	1	24347	24336	1
scaffold0000001597	51.729	scaffold0000001581	53.189	24342	24483	-141	1	99.89	27	24368	100	0	1	24342	117	24483
scaffold0000001598	196.041	scaffold0000001596	196.171	24336	24347	-11	3	99.94	11	24347	100	0	1	24336	24347	1
scaffold0000001599	313.65	scaffold0000008735	127.22	24333	5580	18753	0	100	0	368	2	0	1	368	368	1
scaffold0000001600	135.007	scaffold0000001286	129.249	24326	27049	-2723	3	99.98	1	23680	97	0	647	24326	3371	27049
scaffold0000001601	284.611	scaffold0000010526	164.909	24300	4205	20095	73	83.27	14	520	2	2e-128	10507	11020	2374	1863
scaffold0000001602	359.777	scaffold0000000028	171.202	24283	88971	-64688	80	85.58	58	957	4	0	17334	18251	31820	30883
scaffold0000001603	61.629	scaffold0000001708	53.939	24274	23555	719	0	100	0	21957	90	0	2318	24274	23555	1599
scaffold0000001604	276.666	scaffold0000010260	58.071	24264	4382	19882	0	100	0	4240	17	0	1	4240	143	4382
scaffold0000001605	38.475	scaffold0000004385	32.993	24256	12415	11841	3	99.97	1	12290	51	0	11967	24256	127	12415
scaffold0000001606	90.622	scaffold0000001607	92.733	24236	24234	2	6	99.96	4	24237	100	0	1	24236	1	24234
scaffold0000001607	92.733	scaffold0000001606	90.622	24234	24236	-2	6	99.96	4	24237	100	0	1	24234	1	24236
scaffold0000001608	36.85	scaffold0000004385	32.993	24228	12415	11813	0	100	0	12277	51	0	1	12277	12415	139
scaffold0000001608	36.85	scaffold0000003700	51.339	24228	14322	9906	0	100	0	12277	51	0	1	12277	12277	1
scaffold0000001609	40.646	scaffold0000001554	41.12	24221	24720	-499	2	99.99	0	15147	63	0	2	15148	24720	9574
scaffold0000001610	109.679	scaffold0000001733	108.716	24219	23365	854	0	100	0	23216	96	0	1	23216	150	23365
scaffold0000001611	95.163	scaffold0000000664	102.528	24214	35965	-11751	0	100	1	23947	99	0	1	23947	12020	35965
scaffold0000001612	272.52	scaffold0000010192	259.357	24197	4418	19779	0	100	0	643	3	0	23555	24197	1	643
scaffold0000001613	114.626	scaffold0000001567	116.96	24196	24564	-368	0	100	0	23867	99	0	1	23867	698	24564
scaffold0000001614	114.286	scaffold0000011495	99.19	24179	3634	20545	102	91.92	46	1831	7	0	1	1811	3634	1830
scaffold0000001615	144.256	scaffold0000001644	119.039	24178	23932	246	4	99.98	1	23173	96	0	1	23172	23932	760
scaffold0000001616	80.296	scaffold0000001465	85.463	24176	25479	-1303	6	99.96	3	23252	96	0	926	24176	23250	1
scaffold0000001617	110.541	scaffold0000000990	90.199	24164	30536	-6372	0	100	0	23739	98	0	1	23739	23739	1
scaffold0000001618	174.156	scaffold0000002377	148.182	24164	19448	4716	0	100	0	19312	80	0	4853	24164	19448	137
scaffold0000001619	50.643	scaffold0000001630	50.035	24158	24018	140	2	99.99	0	17489	72	0	6670	24158	6530	24018
scaffold0000001620	88.702	scaffold0000001905	84.592	24144	22031	2113	0	100	0	18196	75	0	5949	24144	22031	3836
scaffold0000001621	155.696	scaffold0000007650	136.053	24118	6714	17404	9	97.39	5	536	2	0	1	532	1505	971
scaffold0000001622	360.75	scaffold0000006987	166.026	24100	7599	16501	0	100	0	5724	24	0	1	5724	5724	1
scaffold0000001623	285.892	scaffold0000008497	98.66	24098	5823	18275	0	100	0	1119	5	0	22980	24098	5823	4705
scaffold0000001624	192.123	scaffold0000008220	64.381	24093	6095	17998	0	100	0	2330	10	0	1	2330	2330	1
scaffold0000001625	242.544	scaffold0000017524	269.007	24075	1659	22416	55	93.93	7	1022	4	0	19111	20132	405	1419
scaffold0000001626	74.081	scaffold0000001343	79.232	24057	26498	-2441	2	99.99	0	23617	98	0	1	23617	1	23617
scaffold0000001627	41.452	scaffold0000001629	35.828	24049	24036	13	361	98.29	51	24068	100	0	1	24049	24036	1
scaffold0000001628	395.694	scaffold0000010597	280.781	24044	4160	19884	5	97.73	0	220	1	2e-102	335	554	1041	1260
scaffold0000001629	35.828	scaffold0000001627	41.452	24036	24049	-13	361	98.29	51	24068	100	0	1	24036	24049	1
scaffold0000001630	50.035	scaffold0000001619	50.643	24018	24158	-140	2	99.99	0	17489	73	0	6530	24018	6670	24158
scaffold0000001631	78.717	scaffold0000008198	38.162	24008	6113	17895	0	100	0	5984	25	0	1	5984	5984	1
scaffold0000001632	263.544	scaffold0000012067	78.642	23997	3344	20653	0	100	0	2563	11	0	1	2563	782	3344
scaffold0000001633	288.02	scaffold0000000941	115.5	23975	31208	-7233	0	100	0	12875	54	0	11101	23975	31208	18334
scaffold0000001634	264.81	scaffold0000017108	181.596	23973	1742	22231	22	94.08	3	422	2	3e-180	23232	23653	419	1
scaffold0000001635	277.29	scaffold0000012536	191.429	23972	3120	20852	30	84.17	14	278	1	1e-65	1846	2113	3118	2845
scaffold0000001636	193.256	scaffold0000007855	196.047	23961	6471	17490	0	100	0	1849	8	0	1	1849	1849	1
scaffold0000001637	97.195	scaffold0000001988	77.472	23955	21414	2541	0	100	0	20696	86	0	3260	23955	21414	719
scaffold0000001638	216.213	scaffold0000015917	67.199	23950	1991	21959	0	100	0	1868	8	0	22083	23950	1991	124
scaffold0000001639	104.286	scaffold0000001654	104.559	23949	23910	39	5	99.96	4	20219	84	0	1	20215	1	20219
scaffold0000001640	165.117	scaffold0000011242	66.696	23940	3793	20147	0	100	0	3645	15	0	1	3645	149	3793
scaffold0000001641	373.93	scaffold0000010145	150.711	23939	4448	19491	0	100	0	4002	17	0	1	4002	447	4448
scaffold0000001642	217.546	scaffold0000006272	95.594	23937	8637	15300	0	100	0	5991	25	0	17947	23937	8637	2647
scaffold0000001643	251.803	scaffold0000006835	52.947	23932	7795	16137	117	85.51	25	980	4	0	1267	2226	1339	365
scaffold0000001644	119.039	scaffold0000001615	144.256	23932	24178	-246	4	99.98	1	23173	97	0	760	23932	23172	1
scaffold0000001645	59.147	scaffold0000001647	59.559	23927	23927	0	3	99.99	0	23927	100	0	1	23927	1	23927
scaffold0000001646	58.465	scaffold0000001645	59.147	23927	23927	0	3	99.99	0	23927	100	0	1	23927	1	23927
scaffold0000001647	59.559	scaffold0000001645	59.147	23927	23927	0	3	99.99	0	23927	100	0	1	23927	1	23927
scaffold0000001648	55.239	scaffold0000001647	59.559	23926	23927	-1	3	99.98	1	23927	100	0	1	23926	23927	1
scaffold0000001649	315.893	scaffold0000001867	61.489	23919	22320	1599	52	89.82	10	609	3	0	18400	18998	1211	603
scaffold0000001650	111.52	scaffold0000000173	65.085	23917	57145	-33228	0	100	0	23600	99	0	318	23917	57145	33546
scaffold0000001651	348.414	scaffold0000017854	464.899	23912	1599	22313	24	96.55	2	754	3	0	1	753	1528	776
scaffold0000001652	43.918	scaffold0000004178	23.392	23911	12931	10980	1	99.99	0	12828	54	0	11084	23911	12828	1
scaffold0000001653	208.223	scaffold0000002093	333.967	23911	20794	3117	188	79.56	25	1042	4	0	22030	23059	15443	14415
scaffold0000001654	104.559	scaffold0000001639	104.286	23910	23949	-39	5	99.96	4	20219	85	0	1	20219	1	20215
scaffold0000001655	226.625	scaffold0000001468	227.564	23902	25468	-1566	7	99.97	0	23902	100	0	1	23902	23902	1
scaffold0000001656	135.742	scaffold0000002439	88.843	23900	19121	4779	0	100	0	8096	34	0	15805	23900	19121	11026
scaffold0000001657	112.583	scaffold0000001724	107.724	23898	23431	467	1	99.98	2	19301	81	0	1	19299	1	19301
scaffold0000001658	152.087	scaffold0000001661	133.073	23889	23875	14	1	99.94	14	23889	100	0	1	23889	23875	1
scaffold0000001659	351.932	scaffold0000017988	88.652	23883	1578	22305	1	99.81	2	1578	7	0	22308	23883	1578	1
scaffold0000001660	59.542	scaffold0000001708	53.939	23882	23555	327	0	100	1	21999	92	0	1	21999	23555	1558
scaffold0000001661	133.073	scaffold0000001658	152.087	23875	23889	-14	1	99.94	14	23889	100	0	1	23875	23889	1
scaffold0000001662	160.307	scaffold0000001663	158.837	23871	23866	5	6	99.95	5	23871	100	0	1	23871	1	23866
scaffold0000001663	158.837	scaffold0000001662	160.307	23866	23871	-5	6	99.95	5	23871	100	0	1	23866	1	23871
scaffold0000001664	113.051	scaffold0000001600	135.007	23856	24326	-470	0	100	0	23559	99	0	298	23856	24326	768
scaffold0000001665	42.918	scaffold0000001597	51.729	23852	24342	-490	0	100	0	23794	99	0	59	23852	24342	549
scaffold0000001666	61.655	scaffold0000006206	38.138	23849	8756	15093	1	99.99	0	8681	36	0	1	8681	1	8681
scaffold0000001667	69.243	scaffold0000001972	64.587	23848	21480	2368	1	99.93	14	21494	90	0	2355	23848	1	21480
scaffold0000001668	276.992	scaffold0000009241	143.004	23811	5140	18671	1	99.82	8	5013	21	0	18799	23811	5005	1
scaffold0000001669	113.495	scaffold0000008704	50.055	23798	5609	18189	16	99.71	0	5609	24	0	18190	23798	5609	1
scaffold0000001670	242.531	scaffold0000001914	228.817	23784	21980	1804	1	99.98	2	16824	71	0	1	16822	21980	5157
scaffold0000001671	354.118	scaffold0000018159	402.397	23782	1548	22234	2	98.81	0	168	1	2e-78	23615	23782	77	244
scaffold0000001672	229.903	scaffold0000003474	146.924	23757	14987	8770	0	100	0	14809	62	0	1	14809	179	14987
scaffold0000001673	310.66	scaffold0000000070	198.683	23748	71697	-47949	0	100	0	492	2	0	1	492	71206	71697
scaffold0000001674	334.895	scaffold0000015526	181.418	23740	2086	21654	0	100	0	1797	8	0	21944	23740	2086	290
scaffold0000001675	166.306	scaffold0000013154	259.733	23739	2834	20905	12	95.81	4	382	2	2e-173	46	427	1	378
scaffold0000001676	43.754	scaffold0000001333	54.179	23738	26635	-2897	6	99.93	10	23461	99	0	278	23738	3185	26635
scaffold0000001677	95.232	scaffold0000001859	112.153	23738	22365	1373	0	100	0	22205	94	0	1534	23738	22205	1
scaffold0000001678	149.274	scaffold0000002748	236.801	23730	17709	6021	0	100	0	11492	48	0	1	11492	6218	17709
scaffold0000001679	56.338	scaffold0000000748	83.919	23730	34105	-10375	0	100	0	19201	81	0	4530	23730	34105	14905
scaffold0000001680	52.056	scaffold0000001775	53.788	23721	23073	648	0	100	0	22907	97	0	815	23721	23073	167
scaffold0000001681	293.711	scaffold0000000966	92.409	23708	30842	-7134	43	84.26	39	521	2	3e-130	13755	14244	19240	18728
scaffold0000001682	152.275	scaffold0000000343	283.132	23699	46064	-22365	92	85.02	59	1008	4	0	13925	14905	3672	4647
scaffold0000001683	58.505	scaffold0000001684	60.899	23697	23697	0	2	99.99	0	23697	100	0	1	23697	1	23697
scaffold0000001684	60.899	scaffold0000001683	58.505	23697	23697	0	2	99.99	0	23697	100	0	1	23697	1	23697
scaffold0000001685	187.046	scaffold0000001000	171.093	23697	30360	-6663	0	100	0	19416	82	0	1	19416	19416	1
scaffold0000001686	198.33	scaffold0000001002	136.625	23689	30278	-6589	0	100	0	18315	77	0	1	18315	11964	30278
scaffold0000001687	147.315	scaffold0000011887	162.565	23687	3424	20263	0	100	0	310	1	9e-161	1	310	3115	3424
scaffold0000001688	52.51	scaffold0000001689	51.941	23685	23685	0	3	99.99	0	23685	100	0	1	23685	1	23685
scaffold0000001689	51.941	scaffold0000001688	52.51	23685	23685	0	3	99.99	0	23685	100	0	1	23685	1	23685
scaffold0000001690	140.424	scaffold0000001812	143.576	23673	22747	926	2	99.99	0	22671	96	0	1	22671	1	22671
scaffold0000001691	255.56	scaffold0000000785	201.742	23662	33568	-9906	47	84.93	35	544	2	4e-144	22615	23128	24290	24828
scaffold0000001692	287.474	scaffold0000008199	220.624	23649	6110	17539	3	98.87	2	443	2	0	16854	17296	3054	2614
scaffold0000001693	358.216	scaffold0000005098	301.596	23646	10778	12868	4	98.63	1	365	2	0	56	420	9381	9744
scaffold0000001694	94.564	scaffold0000001152	88.561	23642	28433	-4791	1	100	0	23081	98	0	1	23081	1	23081
scaffold0000001695	45.931	scaffold0000003869	36.68	23638	13740	9898	0	100	0	13566	57	0	1	13566	175	13740
scaffold0000001696	214.709	scaffold0000012429	195.473	23625	3175	20450	153	83.58	39	1169	5	0	2062	3203	2833	1677
scaffold0000001697	72.392	scaffold0000001818	68.432	23611	22683	928	3	99.94	10	21868	93	0	1744	23611	21858	1
scaffold0000001698	189.719	scaffold0000002114	206.118	23610	20689	2921	10	99.92	7	20689	88	0	1	20682	20689	1
scaffold0000001699	185.913	scaffold0000003963	53.933	23606	13482	10124	0	100	0	10398	44	0	1	10398	10398	1
scaffold0000001700	118.128	scaffold0000001701	118.461	23600	23598	2	1	99.97	6	23602	100	0	1	23600	1	23598
scaffold0000001701	118.461	scaffold0000001700	118.128	23598	23600	-2	1	99.97	6	23602	100	0	1	23598	1	23600
scaffold0000001702	415.128	scaffold0000009876	492.175	23588	4659	18929	16	95.35	2	387	2	5e-173	1	387	3135	3519
scaffold0000001703	344.753	scaffold0000007085	64.763	23578	7470	16108	82	87.23	37	932	4	0	22422	23339	950	42
scaffold0000001704	166.785	scaffold0000003262	115.868	23569	15686	7883	0	100	0	15524	66	0	1	15524	163	15686
scaffold0000001705	234.548	scaffold0000002110	156.39	23568	20741	2827	0	100	0	16052	68	0	7517	23568	1	16052
scaffold0000001706	36.902	scaffold0000003289	31.81	23566	15603	7963	0	100	0	13949	59	0	1	13949	13949	1
scaffold0000001707	183.009	scaffold0000001771	183.237	23561	23100	461	1	99.99	0	17739	75	0	2	17740	23100	5362
scaffold0000001708	53.939	scaffold0000001660	59.542	23555	23882	-327	0	100	1	21999	93	0	1558	23555	21999	1
scaffold0000001709	427.735	scaffold0000005926	218.347	23547	9228	14319	14	88.28	29	367	2	2e-112	6	368	1002	1343
scaffold0000001710	43.611	scaffold0000002277	41.276	23545	19862	3683	0	99.99	1	19778	84	0	1	19778	19862	86
scaffold0000001711	163.693	scaffold0000001713	163.674	23542	23537	5	4	99.96	5	23542	100	0	1	23542	1	23537
scaffold0000001712	208.421	scaffold0000000198	174.872	23541	54597	-31056	0	100	0	17522	74	0	1	17522	37076	54597
scaffold0000001713	163.674	scaffold0000001711	163.693	23537	23542	-5	4	99.96	5	23542	100	0	1	23537	1	23542
scaffold0000001714	102.209	scaffold0000021715	22.519	23532	1099	22433	5	99.55	0	1099	5	0	22434	23532	1099	1
scaffold0000001715	122.37	scaffold0000008133	73.91	23518	6186	17332	1	99.92	4	6121	26	0	17399	23518	69	6186
scaffold0000001716	307.684	scaffold0000004759	187.58	23516	11578	11938	3	99.97	0	11489	49	0	1	11489	11578	90
scaffold0000001717	103.993	scaffold0000011238	48.865	23513	3795	19718	0	100	0	3666	16	0	1	3666	3666	1
scaffold0000001718	38.387	scaffold0000003289	31.81	23511	15603	7908	0	100	0	13949	59	0	9563	23511	1	13949
scaffold0000001719	167.727	scaffold0000005032	403.054	23487	10904	12583	28	92.48	12	532	2	0	5181	5712	5696	6215
scaffold0000001720	52.569	scaffold0000001775	53.788	23472	23073	399	0	100	0	22907	98	0	566	23472	23073	167
scaffold0000001721	95.165	scaffold0000003890	65.858	23463	13689	9774	2	99.99	0	13505	58	0	9959	23463	13505	1
scaffold0000001723	134.952	scaffold0000001730	134.818	23445	23383	62	9	99.88	11	16729	71	0	1	16729	1	16718
scaffold0000001724	107.724	scaffold0000001657	112.583	23431	23898	-467	1	99.98	2	19301	82	0	1	19301	1	19299
scaffold0000001725	72.311	scaffold0000001726	63.038	23416	23416	0	5	99.97	2	23417	100	0	1	23416	23416	1
scaffold0000001726	63.038	scaffold0000001725	72.311	23416	23416	0	5	99.97	2	23417	100	0	1	23416	23416	1
scaffold0000001727	119.32	scaffold0000017041	190.368	23415	1755	21660	6	93.97	1	116	0	1e-40	6321	6435	514	399
scaffold0000001728	99.107	scaffold0000008657	55.905	23412	5659	17753	0	100	0	3579	15	0	19834	23412	5659	2081
scaffold0000001729	35.173	scaffold0000001534	36.215	23400	24868	-1468	1	99.99	0	17292	74	0	6109	23400	7577	24868
scaffold0000001730	134.818	scaffold0000001723	134.952	23383	23445	-62	9	99.88	11	16729	71	0	1	16718	1	16729
scaffold0000001731	166.749	scaffold0000001736	171.331	23382	23355	27	7	99.81	37	23387	100	0	1	23382	1	23355
scaffold0000001733	108.716	scaffold0000001466	105.812	23365	25473	-2108	1	100	0	23270	99	0	96	23365	2204	25473
scaffold0000001734	152.771	scaffold0000002550	154.936	23359	18646	4713	0	100	0	18489	79	0	1	18489	158	18646
scaffold0000001735	189.199	scaffold0000006174	43.969	23358	8803	14555	31	91.47	24	645	3	0	5688	6324	7029	7657
scaffold0000001736	171.331	scaffold0000001731	166.749	23355	23382	-27	7	99.81	37	23387	100	0	1	23355	1	23382
scaffold0000001737	62.449	scaffold0000003945	39.625	23354	13541	9813	3	99.98	0	13541	58	0	1	13541	13541	1
scaffold0000001738	407.679	scaffold0000000399	148.566	23350	43952	-20602	84	93.15	18	1489	6	0	19785	21263	12527	14007
scaffold0000001739	184.497	scaffold0000009297	38.665	23339	5097	18242	0	100	0	1587	7	0	21753	23339	1	1587
scaffold0000001740	33.731	scaffold0000001744	36.374	23320	23274	46	3	99.97	1	15557	67	0	7764	23320	15556	1
scaffold0000001741	277.718	scaffold0000000319	202.197	23296	46922	-23626	0	100	0	13570	58	0	9727	23296	1	13570
scaffold0000001742	97.978	scaffold0000006876	45.739	23292	7746	15546	43	86.21	16	428	2	2e-123	8839	9258	1286	1705
scaffold0000001743	323.121	scaffold0000007542	139.237	23276	6834	16442	9	97.74	15	1061	5	0	22216	23276	5789	6834
scaffold0000001744	36.374	scaffold0000001740	33.731	23274	23320	-46	3	99.97	1	15557	67	0	1	15556	23320	7764
scaffold0000001745	292.81	scaffold0000000401	400.757	23266	43857	-20591	1	99.82	0	561	2	0	1	561	561	1
scaffold0000001746	50.198	scaffold0000002028	50.61	23245	21111	2134	11	99.9	10	21015	90	0	2231	23245	107	21111
scaffold0000001747	169.056	scaffold0000000384	188.923	23226	44357	-21131	1	100	0	22856	98	0	1	22856	44357	21502
scaffold0000001748	106.291	scaffold0000003892	110.646	23224	13686	9538	0	100	0	11553	50	0	1	11553	2134	13686
scaffold0000001749	222.173	scaffold0000002452	87.604	23207	19075	4132	0	100	0	18673	80	0	1	18673	18673	1
scaffold0000001750	91.784	scaffold0000001757	92.215	23206	23182	24	2	99.89	24	23206	100	0	1	23206	1	23182
scaffold0000001751	198.405	scaffold0000012584	313.244	23205	3100	20105	71	88.86	18	799	3	0	3384	4176	1393	2179
scaffold0000001752	51.075	scaffold0000001231	54.906	23201	27640	-4439	0	100	0	22995	99	0	207	23201	4646	27640
scaffold0000001753	338.752	scaffold0000000365	95.026	23200	45182	-21982	3	96.53	3	173	1	2e-73	16235	16405	44874	44703
scaffold0000001754	140.179	scaffold0000001755	140.493	23194	23194	0	1	99.99	2	23195	100	0	1	23194	1	23194
scaffold0000001755	140.493	scaffold0000001754	140.179	23194	23194	0	1	99.99	2	23195	100	0	1	23194	1	23194
scaffold0000001756	201.539	scaffold0000001703	344.753	23183	23578	-395	107	84.12	41	932	4	0	22203	23108	22421	23337
scaffold0000001757	92.215	scaffold0000001750	91.784	23182	23206	-24	2	99.89	24	23206	100	0	1	23182	1	23206
scaffold0000001758	144.066	scaffold0000001767	143.812	23150	23122	28	1	99.87	28	23150	100	0	1	23150	1	23122
scaffold0000001759	44.724	scaffold0000001760	43.86	23148	23148	0	3	99.99	0	23148	100	0	1	23148	1	23148
scaffold0000001760	43.86	scaffold0000001759	44.724	23148	23148	0	3	99.99	0	23148	100	0	1	23148	1	23148
scaffold0000001761	74.23	scaffold0000003769	75.866	23139	14082	9057	4	99.96	2	13461	58	0	9679	23139	13459	1
scaffold0000001762	65.255	scaffold0000004493	27.034	23137	12166	10971	2	99.98	0	12166	53	0	1	12166	12166	1
scaffold0000001763	292.29	scaffold0000020845	159.811	23132	1190	21942	83	89.81	30	1109	5	0	14271	15362	95	1190
scaffold0000001764	128.99	scaffold0000004685	162.201	23131	11752	11379	0	99.99	1	11633	50	0	1	11633	11752	121
scaffold0000001765	207.307	scaffold0000002321	247.573	23127	19692	3435	12	99.93	1	19205	83	0	3923	23127	19204	1
scaffold0000001766	103.557	scaffold0000002866	45.073	23123	17199	5924	0	100	0	14482	63	0	1	14482	14482	1
scaffold0000001767	143.812	scaffold0000001758	144.066	23122	23150	-28	1	99.87	28	23150	100	0	1	23122	1	23150
scaffold0000001768	150.712	scaffold0000002317	125.656	23120	19725	3395	0	100	0	19101	83	0	4020	23120	19725	625
scaffold0000001769	108.198	scaffold0000001770	108.22	23108	23108	0	3	99.99	0	23108	100	0	1	23108	23108	1
scaffold0000001770	108.22	scaffold0000001769	108.198	23108	23108	0	3	99.99	0	23108	100	0	1	23108	23108	1
scaffold0000001771	183.237	scaffold0000001707	183.009	23100	23561	-461	1	99.99	0	17739	77	0	5362	23100	17740	2
scaffold0000001772	88.002	scaffold0000003087	81.742	23090	16298	6792	9	99.93	2	16299	71	0	6793	23090	1	16298
scaffold0000001773	80.415	scaffold0000001778	79.851	23087	23050	37	3	99.98	0	19337	84	0	3751	23087	3714	23050
scaffold0000001774	181.107	scaffold0000004966	59.142	23085	11052	12033	0	100	0	10334	45	0	1	10334	719	11052
scaffold0000001775	53.788	scaffold0000001133	102.337	23073	28699	-5626	5	99.98	0	23073	100	0	1	23073	5627	28699
scaffold0000001776	430.645	scaffold0000008127	29.148	23068	6192	16876	13	86.36	2	110	0	5e-24	8384	8492	5748	5640
scaffold0000001777	153.015	scaffold0000002317	125.656	23062	19725	3337	0	100	0	19101	83	0	3962	23062	19725	625
scaffold0000001778	79.851	scaffold0000001773	80.415	23050	23087	-37	3	99.98	0	19337	84	0	3714	23050	3751	23087
scaffold0000001779	42.063	scaffold0000001387	56.377	23034	26071	-3037	10	99.8	37	23055	100	0	1	23034	23039	1
scaffold0000001780	320.581	scaffold0000005602	323.08	23028	9819	13209	22	88.5	4	226	1	1e-69	19348	19570	3178	2954
scaffold0000001781	199.918	scaffold0000008032	136.758	23021	6295	16726	31	90	5	360	2	7e-127	22226	22582	5714	6071
scaffold0000001782	103.659	scaffold0000001973	90.141	23010	21464	1546	0	100	0	21296	93	0	1	21296	169	21464
scaffold0000001783	150.408	scaffold0000002857	173.906	23003	17235	5768	3	99.98	0	16047	70	0	1	16047	1	16047
scaffold0000001784	76.122	scaffold0000002079	88.122	23001	20837	2164	0	100	0	16126	70	0	6876	23001	1	16126
scaffold0000001785	60.595	scaffold0000003212	69.119	22990	15854	7136	0	100	0	15534	68	0	1	15534	15534	1
scaffold0000001786	446.6	scaffold0000006469	256.243	22971	8322	14649	1	99.02	0	102	0	2e-43	22364	22465	102	1
scaffold0000001787	346.441	scaffold0000003100	287.758	22964	16227	6737	522	87.41	93	4885	21	0	10332	15184	6649	11472
scaffold0000001788	91.819	scaffold0000002006	75.626	22962	21275	1687	0	100	0	21126	92	0	1837	22962	21275	150
scaffold0000001789	123.505	scaffold0000001965	130.795	22958	21559	1399	1	100	0	21168	92	0	1791	22958	392	21559
scaffold0000001790	197.539	scaffold0000008939	118.11	22938	5407	17531	31	85.71	16	329	1	2e-88	15854	16176	3466	3148
scaffold0000001791	44.533	scaffold0000001849	40.541	22937	22433	504	0	100	0	22147	97	0	1	22147	1	22147
scaffold0000001792	76.29	scaffold0000002079	88.122	22920	20837	2083	0	100	0	16125	70	0	6796	22920	1	16125
scaffold0000001793	330.792	scaffold0000008748	161.649	22914	5570	17344	104	91.16	2	1199	5	0	20400	21597	4356	5553
scaffold0000001794	82.838	scaffold0000001795	71.762	22901	22901	0	2	99.99	0	22901	100	0	1	22901	22901	1
scaffold0000001795	71.762	scaffold0000001794	82.838	22901	22901	0	2	99.99	0	22901	100	0	1	22901	22901	1
scaffold0000001796	136.856	scaffold0000002656	130.178	22900	18129	4771	4	99.97	1	17963	78	0	4939	22900	167	18129
scaffold0000001797	341.713	scaffold0000011024	150.658	22877	3917	18960	0	100	0	3380	15	0	19498	22877	3917	538
scaffold0000001798	59.944	scaffold0000001806	56.644	22875	22805	70	1	99.99	1	13486	59	0	9391	22875	13486	1
scaffold0000001799	305.311	scaffold0000000459	107.826	22869	41548	-18679	141	82.1	100	1346	6	0	7770	9058	20418	21720
scaffold0000001800	110.313	scaffold0000016205	28.896	22840	1924	20916	0	100	0	1739	8	0	1	1739	1739	1
scaffold0000001801	207.271	scaffold0000001803	207.421	22832	22831	1	1	99.95	11	22837	100	0	1	22832	1	22831
scaffold0000001802	191.139	scaffold0000002386	159.023	22831	19405	3426	0	100	0	11314	50	0	1	11314	11314	1
scaffold0000001803	207.421	scaffold0000001801	207.271	22831	22832	-1	1	99.95	11	22837	100	0	1	22831	1	22832
scaffold0000001804	98.197	scaffold0000017728	28.932	22829	1620	21209	0	100	0	1486	7	0	1	1486	1486	1
scaffold0000001805	395.446	scaffold0000005400	99.205	22820	10206	12614	171	91.19	61	2632	11	0	16765	19382	3209	5793
scaffold0000001806	56.644	scaffold0000001798	59.944	22805	22875	-70	1	99.99	1	13486	59	0	1	13486	22875	9391
scaffold0000001807	44.842	scaffold0000001391	42.985	22790	26043	-3253	3	99.99	0	22790	100	0	1	22790	22790	1
scaffold0000001808	55.979	scaffold0000002613	70.909	22779	18325	4454	1	99.98	2	16740	73	0	6042	22779	16740	1
scaffold0000001809	422.239	scaffold0000012691	191.25	22765	3057	19708	25	87.74	7	261	1	6e-78	12114	12368	2252	1993
scaffold0000001810	348.195	scaffold0000002314	368.819	22765	19738	3027	14	95.22	10	502	2	0	1	502	18837	18346
scaffold0000001811	212.396	scaffold0000000384	188.923	22753	44357	-21604	0	100	0	21507	95	0	1	21507	21507	1
scaffold0000001812	143.576	scaffold0000001690	140.424	22747	23673	-926	2	99.99	0	22671	99	0	1	22671	1	22671
scaffold0000001813	131.383	scaffold0000002779	283.497	22740	17571	5169	1	95.52	8	201	1	6e-83	22548	22740	17284	17484
scaffold0000001814	357.108	scaffold0000005015	214.637	22735	10926	11809	284	79.57	46	1615	7	0	20560	22150	286	1878
scaffold0000001815	84.791	scaffold0000001973	90.141	22709	21464	1245	1	99.99	1	21392	94	0	1	21391	21464	73
scaffold0000001816	184.397	scaffold0000001530	182.53	22702	24909	-2207	1	100	0	21840	96	0	863	22702	21840	1
scaffold0000001817	107.016	scaffold0000002443	79.019	22699	19114	3585	0	100	0	18586	82	0	1	18586	529	19114
scaffold0000001818	68.432	scaffold0000001697	72.392	22683	23611	-928	3	99.94	10	21868	96	0	1	21858	23611	1744
scaffold0000001819	392.444	scaffold0000002873	154.658	22680	17165	5515	3	87.93	4	58	0	7e-08	8034	8091	16711	16764
scaffold0000001820	147.145	scaffold0000001934	51.533	22676	21798	878	87	92.72	7	1291	6	0	1025	2310	7230	8518
scaffold0000001821	425.613	scaffold0000005195	169.307	22657	10609	12048	120	82.22	51	962	4	0	19187	20108	1815	2765
scaffold0000001822	174.307	scaffold0000002330	172.9	22652	19655	2997	0	100	0	18232	80	0	4421	22652	19655	1424
scaffold0000001823	435.926	scaffold0000014153	413.788	22606	2449	20157	0	100	0	75	0	4e-30	1	75	158	232
scaffold0000001824	71.513	scaffold0000000216	266.833	22593	53322	-30729	1	100	0	22511	99	0	1	22511	53322	30812
scaffold0000001825	292.414	scaffold0000007572	80.973	22583	6801	15782	82	86.59	34	865	4	0	21055	21893	5355	4499
scaffold0000001826	60.318	scaffold0000001829	63.55	22573	22571	2	1	99.99	2	22573	100	0	1	22573	22571	1
scaffold0000001827	481.199	scaffold0000002890	469.985	22572	17086	5486	0	100	0	524	2	0	22049	22572	17086	16563
scaffold0000001828	382.473	scaffold0000006180	167.674	22572	8790	13782	39	90.69	16	591	3	0	5305	5888	540	1121
scaffold0000001829	63.55	scaffold0000001826	60.318	22571	22573	-2	1	99.99	2	22573	100	0	1	22571	22573	1
scaffold0000001830	395.587	scaffold0000012772	240.188	22567	3021	19546	91	86.93	12	788	3	0	10635	11415	1391	609
scaffold0000001831	317.798	scaffold0000009883	66.497	22563	4656	17907	0	100	0	4451	20	0	18113	22563	1	4451
scaffold0000001832	154.228	scaffold0000012712	63.485	22551	3048	19503	1	99.93	1	2978	13	0	1	2978	3048	72
scaffold0000001833	374.063	scaffold0000006076	206.752	22528	8976	13552	2	97.26	0	73	0	1e-25	2358	2430	2900	2972
scaffold0000001834	49.432	scaffold0000001836	50.218	22524	22521	3	4	99.95	7	22526	100	0	1	22524	1	22521
scaffold0000001835	114.314	scaffold0000001837	109.436	22523	22517	6	5	99.95	6	22523	100	0	1	22523	22517	1
scaffold0000001836	50.218	scaffold0000001834	49.432	22521	22524	-3	4	99.95	7	22526	100	0	1	22521	1	22524
scaffold0000001837	109.436	scaffold0000001835	114.314	22517	22523	-6	5	99.95	6	22523	100	0	1	22517	22523	1
scaffold0000001838	203.168	scaffold0000002497	419.775	22506	18911	3595	1	99.65	0	282	1	1e-143	22225	22506	492	211
scaffold0000001839	133.979	scaffold0000000835	236.85	22504	32607	-10103	0	100	0	19290	86	0	3215	22504	1	19290
scaffold0000001840	292.717	scaffold0000011912	211.247	22498	3416	19082	3	99.65	0	864	4	0	1	864	3416	2553
scaffold0000001841	393.331	scaffold0000000689	118.578	22470	35327	-12857	0	100	0	1065	5	0	1	1065	34263	35327
scaffold0000001842	77.155	scaffold0000003823	49.36	22470	13904	8566	4	99.77	28	13832	62	0	1	13832	1	13804
scaffold0000001843	211.127	scaffold0000003482	83.259	22466	14956	7510	0	100	0	13645	61	0	8822	22466	14956	1312
scaffold0000001844	318.119	scaffold0000014346	64.221	22453	2395	20058	0	100	0	2140	10	0	20314	22453	2395	256
scaffold0000001845	153.56	scaffold0000002345	165.753	22452	19576	2876	1	99.99	0	19501	87	0	2952	22452	76	19576
scaffold0000001847	82.609	scaffold0000001848	83.547	22435	22435	0	5	99.98	0	22435	100	0	1	22435	1	22435
scaffold0000001848	83.547	scaffold0000001847	82.609	22435	22435	0	5	99.98	0	22435	100	0	1	22435	1	22435
scaffold0000001849	40.541	scaffold0000001791	44.533	22433	22937	-504	0	100	0	22147	99	0	1	22147	1	22147
scaffold0000001850	149.418	scaffold0000001874	146.567	22427	22268	159	0	100	0	22140	99	0	288	22427	129	22268
scaffold0000001851	166.772	scaffold0000002120	191.625	22412	20637	1775	0	99.99	1	19932	89	0	2481	22412	19931	1
scaffold0000001852	106.509	scaffold0000009430	56.208	22407	4988	17419	1	99.96	1	4988	22	0	17421	22407	1	4988
scaffold0000001853	161.733	scaffold0000001529	147.435	22399	24913	-2514	3	99.99	0	22325	99	0	1	22325	24913	2589
scaffold0000001854	115.113	scaffold0000012316	34.189	22387	3225	19162	0	100	0	3102	14	0	19286	22387	1	3102
scaffold0000001855	335.704	scaffold0000004467	112.337	22387	12233	10154	0	100	0	1835	8	0	20553	22387	1	1835
scaffold0000001856	94.752	scaffold0000000125	102.147	22386	61234	-38848	6	99.88	19	21424	96	0	1	21424	1	21405
scaffold0000001857	737.663	scaffold0000003197	792.191	22376	15902	6474	185	91.74	23	2519	11	0	3672	6173	14359	11847
scaffold0000001858	81.852	scaffold0000001861	80.427	22365	22364	1	3	99.98	1	22365	100	0	1	22365	22364	1
scaffold0000001859	112.153	scaffold0000001677	95.232	22365	23738	-1373	0	100	0	22205	99	0	1	22205	23738	1534
scaffold0000001860	318.872	scaffold0000011771	146.327	22365	3486	18879	0	100	0	3256	15	0	1	3256	3256	1
scaffold0000001861	80.427	scaffold0000001858	81.852	22364	22365	-1	3	99.98	1	22365	100	0	1	22364	22365	1
scaffold0000001862	51.747	scaffold0000002082	48.161	22363	20833	1530	1	100	0	20760	93	0	1	20760	1	20760
scaffold0000001863	167.157	scaffold0000004228	63.355	22355	12796	9559	0	100	0	4826	22	0	17530	22355	12796	7971
scaffold0000001864	337.512	scaffold0000014361	321.844	22338	2391	19947	14	93.24	5	281	1	3e-111	1	281	30	305
scaffold0000001865	208.711	scaffold0000004451	93.465	22333	12274	10059	8	99.9	4	12276	55	0	10060	22333	12274	1
scaffold0000001866	117.971	scaffold0000010300	45.747	22326	4363	17963	0	100	0	3714	17	0	18613	22326	1	3714
scaffold0000001867	61.489	scaffold0000001997	48.308	22320	21323	997	2	99.99	0	21323	96	0	998	22320	21323	1
scaffold0000001868	233.927	scaffold0000004094	74.196	22317	13147	9170	112	89.37	25	1289	6	0	13866	15141	5719	4443
scaffold0000001869	83.208	scaffold0000004714	53.25	22303	11680	10623	0	100	0	11219	50	0	11085	22303	11680	462
scaffold0000001870	406.711	scaffold0000019492	434.771	22296	1362	20934	9	97.2	0	322	1	2e-152	7595	7916	1019	1340
scaffold0000001871	266.806	scaffold0000005588	181.446	22289	9849	12440	0	100	0	9083	41	0	1	9083	9083	1
scaffold0000001872	245.536	scaffold0000008940	123.543	22287	5407	16880	13	92.63	1	190	1	4e-70	10778	10966	5123	5312
scaffold0000001873	60.773	scaffold0000001090	144.189	22270	29173	-6903	2	99.99	1	22271	100	0	1	22270	22271	1
scaffold0000001874	146.567	scaffold0000001850	149.418	22268	22427	-159	0	100	0	22140	99	0	129	22268	288	22427
scaffold0000001875	368.447	scaffold0000001127	159.309	22265	28752	-6487	28	83.44	22	302	1	8e-67	15548	15844	11381	11097
scaffold0000001876	312.447	scaffold0000007372	528.861	22242	7060	15182	2	99.36	0	311	1	5e-158	21711	22021	635	325
scaffold0000001877	47.734	scaffold0000001878	48.339	22241	22240	1	1	99.99	1	22241	100	0	1	22241	1	22240
scaffold0000001878	48.339	scaffold0000001877	47.734	22240	22241	-1	1	99.99	1	22241	100	0	1	22240	1	22241
scaffold0000001879	117.649	scaffold0000002785	71.307	22236	17528	4708	0	100	0	11558	52	0	1	11558	11558	1
scaffold0000001880	234.893	scaffold0000015257	50.616	22207	2146	20061	0	100	0	2020	9	0	1	2020	2020	1
scaffold0000001881	104.448	scaffold0000001882	125.32	22204	22204	0	7	99.97	0	22204	100	0	1	22204	22204	1
scaffold0000001882	125.32	scaffold0000001881	104.448	22204	22204	0	7	99.97	0	22204	100	0	1	22204	22204	1
scaffold0000001883	91.688	scaffold0000001905	84.592	22199	22031	168	2	99.99	0	18319	83	0	1	18319	22031	3713
scaffold0000001884	183.879	scaffold0000002480	194.759	22184	18979	3205	0	100	0	18842	85	0	3343	22184	1	18842
scaffold0000001885	347.215	scaffold0000011047	143.098	22161	3903	18258	0	100	0	2967	13	0	19195	22161	1	2967
scaffold0000001886	159.764	scaffold0000001888	160.219	22161	22146	15	1	99.93	15	22161	100	0	1	22161	22146	1
scaffold0000001887	177.012	scaffold0000007029	122.883	22148	7537	14611	4	90.57	6	106	0	5e-29	268	373	1492	1393
scaffold0000001888	160.219	scaffold0000001886	159.764	22146	22161	-15	1	99.93	15	22161	100	0	1	22146	22161	1
scaffold0000001889	274.054	scaffold0000016516	321.698	22143	1862	20281	28	95.51	1	646	3	0	1	645	761	1406
scaffold0000001890	51.785	scaffold0000004556	63.784	22118	12020	10098	3	99.97	0	11947	54	0	10172	22118	74	12020
scaffold0000001891	113.652	scaffold0000003030	116.663	22109	16514	5595	0	100	0	15771	71	0	1	15771	744	16514
scaffold0000001892	122.973	scaffold0000004827	57.428	22097	11392	10705	0	99.99	1	11261	51	0	1	11261	11392	133
scaffold0000001893	69.822	scaffold0000001919	72.773	22088	21937	151	0	100	0	21274	96	0	1	21274	21274	1
scaffold0000001894	137.961	scaffold0000002081	132.887	22087	20836	1251	6	99.91	12	20682	94	0	1417	22087	156	20836
scaffold0000001895	82.896	scaffold0000001902	84.131	22084	22049	35	1	99.99	0	19018	86	0	3067	22084	3032	22049
scaffold0000001896	53.56	scaffold0000000950	49.731	22080	31041	-8961	1	99.89	23	22080	100	0	1	22080	1	22057
scaffold0000001897	126.399	scaffold0000002225	246.591	22079	20129	1950	0	100	0	14572	66	0	7508	22079	20129	5558
scaffold0000001898	388.796	scaffold0000020452	206.83	22076	1237	20839	12	93.22	0	177	1	8e-67	21766	21942	402	226
scaffold0000001899	459.587	scaffold0000001171	406.382	22064	28186	-6122	83	84.02	2	532	2	7e-142	5182	5712	9166	9696
scaffold0000001900	120.483	scaffold0000022606	106.4	22063	1014	21049	6	96.94	4	327	1	1e-153	1	327	154	476
scaffold0000001901	143.243	scaffold0000001933	117.932	22054	21801	253	1	99.95	9	21720	98	0	344	22054	21720	1
scaffold0000001902	84.131	scaffold0000001895	82.896	22049	22084	-35	1	99.99	0	19018	86	0	3032	22049	3067	22084
scaffold0000001903	166.361	scaffold0000009519	93.142	22043	4924	17119	3	99.9	0	2921	13	0	1	2921	1	2921
scaffold0000001904	122.92	scaffold0000000256	305.479	22038	50239	-28201	70	85.69	24	657	3	0	6459	7106	46241	46882
scaffold0000001905	84.592	scaffold0000001883	91.688	22031	22199	-168	2	99.99	0	18319	83	0	3713	22031	18319	1
scaffold0000001906	207.061	scaffold0000022187	85.813	22028	1054	20974	67	92.13	10	978	4	0	322	1290	977	1
scaffold0000001907	107.869	scaffold0000001908	106.829	22009	22009	0	3	99.99	0	22009	100	0	1	22009	1	22009
scaffold0000001908	106.829	scaffold0000001907	107.869	22009	22009	0	3	99.99	0	22009	100	0	1	22009	1	22009
scaffold0000001909	147.416	scaffold0000002225	246.591	22008	20129	1879	0	100	0	14572	66	0	1	14572	5558	20129
scaffold0000001910	34.591	scaffold0000002148	43.545	22007	20502	1505	5	99.97	1	20503	93	0	1	20503	20502	1
scaffold0000001911	142.197	scaffold0000006888	80.415	22001	7721	14280	0	100	0	7333	33	0	1	7333	389	7721
scaffold0000001912	218.542	scaffold0000000228	201.018	21993	52597	-30604	22	88.67	19	362	2	9e-116	1	346	16553	16195
scaffold0000001913	210.105	scaffold0000001916	208.941	21990	21968	22	1	99.9	22	21990	100	0	1	21990	1	21968
scaffold0000001914	228.817	scaffold0000001670	242.531	21980	23784	-1804	1	99.98	2	16824	77	0	5157	21980	16822	1
scaffold0000001915	244.694	scaffold0000005225	71.099	21973	10524	11449	4	99.96	0	10414	47	0	1	10414	10524	111
scaffold0000001916	208.941	scaffold0000001913	210.105	21968	21990	-22	1	99.9	22	21990	100	0	1	21968	1	21990
scaffold0000001917	74.324	scaffold0000001919	72.773	21960	21937	23	3	99.88	24	21960	100	0	1	21960	1	21936
scaffold0000001918	274.971	scaffold0000003619	318.137	21945	14578	7367	49	87.71	25	602	3	0	20003	20581	9540	10139
scaffold0000001919	72.773	scaffold0000001917	74.324	21937	21960	-23	3	99.88	24	21960	99	0	1	21936	1	21960
scaffold0000001920	349.313	scaffold0000011721	125.023	21937	3514	18423	12	92.86	5	238	1	9e-91	21700	21937	3281	3049
scaffold0000001921	179.128	scaffold0000003040	149.376	21927	16495	5432	0	100	0	10478	48	0	1	10478	6018	16495
scaffold0000001922	101.334	scaffold0000004382	72.338	21917	12420	9497	0	99.73	34	12440	57	0	9492	21917	12420	1
scaffold0000001923	115.754	scaffold0000001924	115.153	21902	21902	0	7	99.97	0	21902	100	0	1	21902	1	21902
scaffold0000001924	115.153	scaffold0000001923	115.754	21902	21902	0	7	99.97	0	21902	100	0	1	21902	1	21902
scaffold0000001925	48.263	scaffold0000002826	35.518	21882	17369	4513	0	100	0	15358	70	0	1	15358	15358	1
scaffold0000001926	68.044	scaffold0000003462	76.373	21880	15014	6866	1	99.99	0	14937	68	0	1	14937	15014	78
scaffold0000001927	71.604	scaffold0000002370	70.126	21875	19465	2410	28	99.82	6	19115	87	0	2762	21875	356	19465
scaffold0000001928	315.032	scaffold0000014416	111.28	21854	2375	19479	9	99.07	13	2375	11	0	19493	21854	1	2375
scaffold0000001929	61.708	scaffold0000001440	72.075	21831	25682	-3851	2	99.99	0	21559	99	0	273	21831	21559	1
scaffold0000001930	168.542	scaffold0000002040	162.63	21820	21042	778	1	99.96	7	21042	96	0	1	21035	1	21042
scaffold0000001931	379.409	scaffold0000005446	158.083	21813	10123	11690	56	94.46	7	1137	5	0	13153	14289	4833	3704
scaffold0000001932	296.076	scaffold0000021131	1641.61	21804	1159	20645	129	82.82	44	1007	5	0	919	1912	1	976
scaffold0000001933	117.932	scaffold0000001901	143.243	21801	22054	-253	1	99.95	9	21720	99	0	1	21720	22054	344
scaffold0000001934	51.533	scaffold0000002160	51.386	21798	20453	1345	4	99.92	6	13271	61	0	8528	21798	13265	1
scaffold0000001935	191.933	scaffold0000000276	261.891	21795	49130	-27335	0	100	0	19371	89	0	1	19371	19371	1
scaffold0000001936	320.191	scaffold0000011034	71.846	21789	3912	17877	0	100	0	1920	9	0	1	1920	1993	3912
scaffold0000001937	198.468	scaffold0000015216	60.454	21784	2155	19629	12	99.4	1	2156	10	0	19629	21784	2155	1
scaffold0000001938	115.932	scaffold0000003310	101.6	21783	15531	6252	2	99.98	1	15055	69	0	6729	21783	15054	1
scaffold0000001939	430.489	scaffold0000015639	260.568	21780	2059	19721	42	88.91	18	541	2	0	1	523	542	2
scaffold0000001940	311.179	scaffold0000008762	87.535	21760	5560	16200	57	91.75	23	970	4	0	18253	19218	2521	3471
scaffold0000001941	74.52	scaffold0000001942	66.724	21752	21750	2	2	99.98	2	21752	100	0	1	21752	21750	1
scaffold0000001942	66.724	scaffold0000001941	74.52	21750	21752	-2	2	99.98	2	21752	100	0	1	21750	21752	1
scaffold0000001943	274.33	scaffold0000008187	95.596	21744	6136	15608	67	82.93	39	621	3	9e-146	4260	4846	5870	5255
scaffold0000001944	79.889	scaffold0000001150	96.386	21742	28438	-6696	3	99.99	0	21664	99	0	1	21664	28438	6775
scaffold0000001945	387.664	scaffold0000002972	169.711	21736	16796	4940	122	90.56	0	1292	6	0	8125	9416	13370	14661
scaffold0000001946	133.269	scaffold0000001350	101.971	21733	26383	-4650	0	100	0	20466	94	0	1268	21733	26383	5918
scaffold0000001947	81.543	scaffold0000001592	117.344	21713	24384	-2671	23	99.88	2	21714	100	0	1	21713	21713	1
scaffold0000001948	408.024	scaffold0000010199	127.911	21704	4415	17289	32	95.49	8	887	4	0	12549	13430	1186	2069
scaffold0000001949	259.446	scaffold0000001699	185.913	21695	23606	-1911	0	100	0	401	2	0	1	401	23206	23606
scaffold0000001950	323.723	scaffold0000001362	144.704	21688	26322	-4634	23	95.44	4	592	3	0	20856	21445	6659	6070
scaffold0000001951	77.669	scaffold0000001953	65.253	21685	21660	25	1	99.85	31	21688	100	0	1	21685	21660	1
scaffold0000001953	65.253	scaffold0000001951	77.669	21660	21685	-25	1	99.85	31	21688	100	0	1	21660	21685	1
scaffold0000001954	277.486	scaffold0000015886	57.878	21658	1998	19660	0	99.78	4	1856	9	0	19807	21658	1	1856
scaffold0000001955	181.995	scaffold0000003074	154.023	21655	16345	5310	4	99.98	0	16345	75	0	5311	21655	16345	1
scaffold0000001956	45.28	scaffold0000000571	129.507	21647	37772	-16125	1	99.99	2	21577	99	0	1	21575	37772	16196
scaffold0000001957	78.801	scaffold0000001958	78.454	21644	21644	0	2	99.99	0	21644	100	0	1	21644	1	21644
scaffold0000001958	78.454	scaffold0000001957	78.801	21644	21644	0	2	99.99	0	21644	100	0	1	21644	1	21644
scaffold0000001959	91.611	scaffold0000002006	75.626	21622	21275	347	1	100	0	21199	98	0	1	21199	21275	77
scaffold0000001960	43.459	scaffold0000002010	41.641	21575	21225	350	2	99.98	2	16600	77	0	4976	21575	4628	21225
scaffold0000001961	110.341	scaffold0000001974	98.359	21567	21461	106	4	99.85	27	20503	95	0	1	20503	21461	986
scaffold0000001962	304.339	scaffold0000007436	143.129	21564	6978	14586	0	100	0	6692	31	0	14873	21564	1	6692
scaffold0000001963	73.846	scaffold0000001929	61.708	21564	21831	-267	0	100	0	21436	99	0	129	21564	21831	396
scaffold0000001964	189.282	scaffold0000019335	49.46	21560	1380	20180	4	99.71	0	1380	6	0	20181	21560	1	1380
scaffold0000001965	130.795	scaffold0000001789	123.505	21559	22958	-1399	1	100	0	21168	98	0	392	21559	1791	22958
scaffold0000001966	112.444	scaffold0000007160	37.489	21546	7360	14186	0	100	0	1528	7	0	20019	21546	7360	5833
scaffold0000001967	117.381	scaffold0000004464	77	21534	12237	9297	0	100	0	2659	12	0	1	2659	9579	12237
scaffold0000001968	113.747	scaffold0000001969	117.451	21509	21509	0	7	99.97	0	21509	100	0	1	21509	1	21509
scaffold0000001969	117.451	scaffold0000001968	113.747	21509	21509	0	7	99.97	0	21509	100	0	1	21509	1	21509
scaffold0000001970	132.395	scaffold0000011678	316.965	21501	3538	17963	57	93.68	2	933	4	0	20336	21267	1128	197
scaffold0000001971	443.395	scaffold0000002401	41.896	21490	19325	2165	83	81.77	45	702	3	2e-152	10639	11335	2164	2825
scaffold0000001972	64.587	scaffold0000001667	69.243	21480	23848	-2368	1	99.93	14	21494	100	0	1	21480	2355	23848
scaffold0000001973	90.141	scaffold0000001815	84.791	21464	22709	-1245	1	99.99	1	21392	99	0	73	21464	21391	1
scaffold0000001974	98.359	scaffold0000001961	110.341	21461	21567	-106	4	99.85	27	20503	95	0	986	21461	20503	1
scaffold0000001975	348.106	scaffold0000012986	324.162	21456	2914	18542	4	94.3	14	316	1	3e-130	5305	5620	316	617
scaffold0000001976	68.148	scaffold0000002026	50.817	21452	21120	332	0	100	0	20989	98	0	1	20989	20989	1
scaffold0000001977	64.852	scaffold0000001978	66.956	21448	21448	0	2	99.99	0	21448	100	0	1	21448	1	21448
scaffold0000001978	66.956	scaffold0000001977	64.852	21448	21448	0	2	99.99	0	21448	100	0	1	21448	1	21448
scaffold0000001979	90.908	scaffold0000005250	44.566	21447	10478	10969	0	100	0	9865	46	0	1	9865	9865	1
scaffold0000001980	75.511	scaffold0000011315	29.515	21447	3747	17700	0	100	0	3227	15	0	1	3227	1	3227
scaffold0000001981	201.301	scaffold0000002899	128.383	21442	17039	4403	6	99.83	0	3474	16	0	1	3474	13566	17039
scaffold0000001982	365.323	scaffold0000017784	86.723	21442	1609	19833	0	100	0	1041	5	0	1	1041	569	1609
scaffold0000001983	38.286	scaffold0000002184	31.884	21438	20323	1115	0	100	0	20184	94	0	1255	21438	20323	140
scaffold0000001984	363.139	scaffold0000012033	99.326	21434	3358	18076	43	87.5	33	608	3	0	1182	1776	2069	1482
scaffold0000001985	67.599	scaffold0000003303	62.185	21418	15555	5863	5	99.96	0	13961	65	0	1	13961	1	13961
scaffold0000001986	46.005	scaffold0000002244	39.853	21416	20024	1392	1	99.99	0	19950	93	0	1467	21416	19950	1
scaffold0000001987	93.182	scaffold0000001988	77.472	21414	21414	0	2	99.99	0	21414	100	0	1	21414	21414	1
scaffold0000001988	77.472	scaffold0000001987	93.182	21414	21414	0	2	99.99	0	21414	100	0	1	21414	21414	1
scaffold0000001989	284	scaffold0000008701	54.345	21413	5613	15800	0	100	0	4054	19	0	17360	21413	1	4054
scaffold0000001990	144.505	scaffold0000004498	238.149	21400	12158	9242	4	96.86	7	350	2	2e-162	21056	21400	348	1
scaffold0000001991	82.315	scaffold0000004308	36.35	21377	12597	8780	7	99.94	0	12597	59	0	8781	21377	12597	1
scaffold0000001992	137.422	scaffold0000002643	210.031	21356	18214	3142	23	95.4	9	695	3	0	1	690	6619	7309
scaffold0000001993	67.66	scaffold0000002205	71.129	21356	20196	1160	1	100	0	20196	95	0	1161	21356	20196	1
scaffold0000001994	54.501	scaffold0000002007	62.773	21330	21271	59	1	100	0	20742	97	0	1	20742	21271	530
scaffold0000001995	70.248	scaffold0000002202	59.012	21328	20209	1119	12	99.93	1	19870	93	0	1	19870	20209	341
scaffold0000001996	186.866	scaffold0000017287	194.778	21324	1704	19620	77	93.93	28	1729	8	0	18722	20447	1	1704
scaffold0000001997	48.308	scaffold0000001867	61.489	21323	22320	-997	2	99.99	0	21323	100	0	1	21323	22320	998
scaffold0000001998	392.603	scaffold0000000497	305.5	21320	39958	-18638	17	93.49	2	292	1	1e-118	20194	20484	24968	25258
scaffold0000001999	314.478	scaffold0000005588	181.446	21315	9849	11466	0	100	0	9083	43	0	1	9083	1	9083
scaffold0000002000	85.234	scaffold0000006972	40.703	21304	7615	13689	34	99.19	14	5953	28	0	1	5950	7615	1674
scaffold0000002001	165.579	scaffold0000003521	135.073	21303	14866	6437	123	88.86	24	1320	6	0	4185	5493	12019	10713
scaffold0000002002	87.288	scaffold0000002003	87.69	21299	21299	0	3	99.99	0	21299	100	0	1	21299	1	21299
scaffold0000002003	87.69	scaffold0000002002	87.288	21299	21299	0	3	99.99	0	21299	100	0	1	21299	1	21299
scaffold0000002004	42.392	scaffold0000002082	48.161	21297	20833	464	0	100	0	20708	97	0	1	20708	20708	1
scaffold0000002005	41.519	scaffold0000002401	41.896	21286	19325	1961	0	100	0	12231	57	0	9056	21286	19325	7095
scaffold0000002006	75.626	scaffold0000001959	91.611	21275	21622	-347	1	100	0	21199	99	0	77	21275	21199	1
scaffold0000002007	62.773	scaffold0000001994	54.501	21271	21330	-59	1	100	0	20742	98	0	530	21271	20742	1
scaffold0000002008	107.946	scaffold0000009178	40.919	21269	5197	16072	0	100	0	4216	20	0	17054	21269	5197	982
scaffold0000002009	128.583	scaffold0000010596	43.662	21262	4161	17101	0	100	0	2236	11	0	1	2236	1926	4161
scaffold0000002010	41.641	scaffold0000001960	43.459	21225	21575	-350	2	99.98	2	16600	78	0	4628	21225	4976	21575
scaffold0000002011	34.219	scaffold0000004236	42.603	21221	12779	8442	0	100	0	12056	57	0	1	12056	12056	1
scaffold0000002012	49.011	scaffold0000002013	54.655	21211	21210	1	2	99.99	1	21211	100	0	1	21211	21210	1
scaffold0000002013	54.655	scaffold0000002012	49.011	21210	21211	-1	2	99.99	1	21211	100	0	1	21210	21211	1
scaffold0000002014	162.53	scaffold0000002810	145.827	21177	17435	3742	0	100	0	16473	78	0	1	16473	16473	1
scaffold0000002015	97.284	scaffold0000005333	51.634	21176	10315	10861	0	100	0	6149	29	0	15028	21176	1	6149
[truncated: 20,452 more rows]

## Sheet: Supplemental table S5a
Supplemental table S5a: Changes of gene family size in L. deliense in comparison with three other acariform mites.
ID	Description	Overall P-value	Branch P-value	S. scabiei	T. urticae	D. tinctorium	L. deliense
ORTHOMCL65	pentalenene synthase	0.001	0.000157	0	0	21	39
ORTHOMCL193	FAD-linked oxidase	0	0	0	0	2	32
ORTHOMCL223	macrophage mannose receptor 1-like; galactose-specific lectin nattectin-like	0	0	0	0	0	32
ORTHOMCL261	proteinase inhibitor	0	0	0	0	0	30
ORTHOMCL349	uncharacterized protein	0	0	0	0	0	27
ORTHOMCL350	uncharacterized protein	0	0	0	0	0	27
ORTHOMCL351	E3 ubiquitin-protein	0	0	0	0	0	27
ORTHOMCL382	cytochrome P450	0	0	0	0	1	25
ORTHOMCL288	serpin/elastase	0	0	0	0	0	25
ORTHOMCL583	protein-glutamine gamma-glutamyltransferase	0	0	0	0	0	22
ORTHOMCL584	Lectin precursor; macrophage mannose receptor 1-like	0	0	0	0	0	22
ORTHOMCL672	amine oxidase	0	0	0	0	0	21
ORTHOMCL673	endogenous retrovirus Gag polyprotein	0	0	0	0	0	21
ORTHOMCL704	proteinase	0	3e-06	0	0	2	19
ORTHOMCL682	pol polyprotein	0	1e-06	0	0	1	18
ORTHOMCL528	uncharacterized protein	0	1e-06	0	0	1	18
ORTHOMCL1094	Lectin precursor; macrophage mannose receptor 1-like	0	0	0	0	0	18
ORTHOMCL1284	terpene synthase	0	0	0	0	0	17
ORTHOMCL1285	caspase	0	0	0	0	0	17
ORTHOMCL1287	lysosomal acid phosphatase	0	0	0	0	0	17
ORTHOMCL1095	Lectin precursor; macrophage mannose receptor 1-like	0	1e-06	1	0	0	16
ORTHOMCL1607	metabotropic glutamate receptor	0	1e-06	0	0	0	16
ORTHOMCL1608	BTB/POZ domain-containing protein	0	1e-06	0	0	0	16
ORTHOMCL1286	transmembrane protease serine	0	0	0	0	0	15
ORTHOMCL2021	uncharacterized protein	0	0	0	0	0	15
ORTHOMCL2022	DNA polymerase	0	0	0	0	0	15
ORTHOMCL2023	dUTPase	0	0	0	0	0	15
ORTHOMCL2603	zinc finger protein	0	1e-06	0	0	0	14
ORTHOMCL192	ribonuclease Oy-like	0.001	0.000237	2	2	0	13
ORTHOMCL2642	cytochrome P450	0.001	3.4e-05	0	0	1	13
ORTHOMCL3431	Serine/threonine-protein kinase	0	3e-06	0	0	0	13
ORTHOMCL3430	aggrecan core protein	0.001	1e-05	0	0	0	12
ORTHOMCL4372	caspase	0.001	1e-05	0	0	0	12
ORTHOMCL4373	caspase	0.001	1e-05	0	0	0	12
ORTHOMCL54	uncharacterized protein	0.003	3.2e-05	0	1	0	11
ORTHOMCL2607	scavenger receptor cysteine/von Willebrand factor	0.002	3.2e-05	1	0	0	11
ORTHOMCL5341	caspase	0.002	3.2e-05	0	0	0	11
ORTHOMCL5342	heat shock protein 70	0.002	3.2e-05	0	0	0	11
ORTHOMCL5343	Zinc finger BED domain-containing protein	0.002	3.2e-05	0	0	0	11
ORTHOMCL5344	helicase	0.002	3.2e-05	0	0	0	11
ORTHOMCL5345	proteinase	0.002	3.2e-05	0	0	0	11
ORTHOMCL5352	heat shock protein 70	0.003	0.000101	0	0	0	10
ORTHOMCL6068	splicing factor	0.003	0.000101	0	0	0	10
ORTHOMCL6069	Mitochondrial import receptor subunit TOM70	0.003	0.000101	0	0	0	10
ORTHOMCL6070	integrase core domain protein	0.003	0.000101	0	0	0	10
ORTHOMCL6071	zinc metalloproteinase/astacin	0.003	0.000101	0	0	0	10
ORTHOMCL6601	uncharacterized protein	0.008	0.000319	0	0	0	9
ORTHOMCL6602	uncharacterized protein	0.008	0.000319	0	0	0	9
ORTHOMCL6603	RNase H/Retrotransposable element Tf2 protein	0.008	0.000319	0	0	0	9
ORTHOMCL6604	fibulin	0.008	0.000319	0	0	0	9
ORTHOMCL6605	uncharacterized protein	0.008	0.000319	0	0	0	9
ORTHOMCL6606	astacin	0.008	0.000319	0	0	0	9
ORTHOMCL13	glycosyl transferase	0.005	0	3	85	46	1
ORTHOMCL104	feline leukemia virus subgroup C receptor	0.001	5.8e-05	0	0	47	0
Gene families in white and grey represent the ones expanded and contracted in L. deliense, respectively. Estimating changes in gene family size was performed by CAFE calculation with an overall P-value of <0.001 and branch specific P-values of <0.001. Gene description was obtained by integration of the top BLAST hit.

## Sheet: Supplemental table S5b
Supplemental table S5b: Changes of gene family size in D. tinctorium in comparison with three other acariform mites.
ID	Description	Overall P-value	Branch P-value	S. scabiei	T. urticae	D. tinctorium	L. deliense
ORTHOMCL104	feline leukemia virus subgroup C receptor-related protein	0.001	0	0	0	47	0
ORTHOMCL161	pol polyprotein	0	2e-06	0	0	30	7
ORTHOMCL172	non-ribosomal peptide synthetase	0	0	0	0	28	5
ORTHOMCL316	feline leukemia virus subgroup C receptor-related protein	0	0	0	0	27	1
ORTHOMCL464	methyltransferase	0	0	0	0	24	0
ORTHOMCL514	uncharacterized protein	0	0	0	0	23	0
ORTHOMCL535	LmrCD-specific DARPin	0	0	0	0	23	0
ORTHOMCL544	matrix metalloproteinase	0	0	0	0	23	0
ORTHOMCL183	tetratricopeptide repeat protein	0	5e-06	1	2	22	2
ORTHOMCL444	BTB/POZ domain-containing protein	0	1e-06	0	0	22	3
ORTHOMCL537	3-oxoacyl-[acyl-carrier-protein] reductase FabG-like	0	0	0	0	22	1
ORTHOMCL484	feline leukemia virus subgroup C receptor-related protein	0	3e-06	0	0	21	3
ORTHOMCL683	uncharacterized protein	0	0	0	0	21	0
ORTHOMCL733	annulin/protein-glutamine gamma-glutamyltransferase	0	0	0	0	21	0
ORTHOMCL787	Fasciclin/Neurotrimin	0	0	0	0	20	0
ORTHOMCL855	fatty acid synthase-like	0	0	0	0	20	0
ORTHOMCL857	enteropeptidase	0	0	1	0	19	0
ORTHOMCL1012	zinc metalloproteinase	0	0	0	0	19	0
ORTHOMCL101	Glutathione S-transferase	0.002	0.000694	2	6	17	2
ORTHOMCL788	uncharacterized protein	0.001	0.000326	0	0	16	4
ORTHOMCL1419	chymotrypsinogen	0	1e-06	0	0	16	0
ORTHOMCL2051	RNA polymerase II elongation factor	0	0	0	0	15	0
ORTHOMCL2183	uncharacterized protein	0	0	0	0	15	0
ORTHOMCL256	iron/zinc purple acid phosphatase	0.004	0.000466	2	3	14	1
ORTHOMCL2648	acrosin/trypsin	0	1e-06	0	0	14	0
ORTHOMCL2653	chymotrypsinogen	0	1e-06	0	0	14	0
ORTHOMCL3004	tropinone reductase/short-chain dehydrogenase	0	1e-06	0	0	14	0
ORTHOMCL3092	kinase	0	1e-06	0	0	14	0
ORTHOMCL3053	Cuticle protein	0.001	3.4e-05	0	1	13	0
ORTHOMCL2368	acetylcholinesterase	0.002	0.000237	1	0	13	1
ORTHOMCL1626	metalloproteinase inhibitor	0.001	3.4e-05	0	0	13	1
ORTHOMCL2650	sentrin-specific protease	0.001	3.4e-05	0	0	13	1
ORTHOMCL3111	trypsin	0.001	3.4e-05	0	0	13	1
ORTHOMCL3480	uncharacterized protein	0	3e-06	0	0	13	0
ORTHOMCL3490	CD63 antigen	0	3e-06	0	0	13	0
ORTHOMCL3920	alcohol dehydrogenase	0	3e-06	0	0	13	0
ORTHOMCL3987	fatty acid synthase	0	3e-06	0	0	13	0
ORTHOMCL847	Sodium-dependent glucose transporter	0.001	0.0001	0	1	12	0
ORTHOMCL4447	membrane transporter	0.001	1e-05	0	0	12	0
ORTHOMCL4455	C-type lectin domain family	0.001	1e-05	0	0	12	0
ORTHOMCL215	methyltransferase	0.009	0.000294	0	0	11	1
ORTHOMCL3978	reverse ribonuclease integrase	0.002	3.2e-05	0	0	11	0
ORTHOMCL5446	uncharacterized protein	0.002	3.2e-05	0	0	11	0
ORTHOMCL4926	Transposase	0.008	0.000101	0	1	10	0
ORTHOMCL3381	peroxisomal N(1)-acetyl-spermine/spermidine oxidase	0.003	0.000101	0	0	10	0
ORTHOMCL6	uncharacterized protein	0.003	0.000101	0	0	10	0
ORTHOMCL5442	Motile sperm domain-containing protein	0.003	0.000101	0	0	10	0
ORTHOMCL6335	somatostatin receptor type 2-like	0.003	0.000101	0	0	10	0
ORTHOMCL6339	acyl-CoA synthetase-like protein	0.003	0.000101	0	0	10	0
ORTHOMCL6311	scavenger receptor class B member 1-like protein	0.008	0.000319	0	0	9	0
ORTHOMCL6313	ectonucleotide pyrophosphatase/phosphodiesterase	0.008	0.000319	0	0	9	0
ORTHOMCL6735	amyloid protein-binding protein	0.008	0.000319	0	0	9	0
ORTHOMCL6739	speckle-type POZ protein	0.008	0.000319	0	0	9	0
ORTHOMCL6809	glutathione S-transferase	0.008	0.000319	0	0	9	0
ORTHOMCL6874	glutathione S-transferase	0.008	0.000319	0	0	9	0
ORTHOMCL6883	acetyl-coenzyme A transporter	0.008	0.000319	0	0	9	0
ORTHOMCL13	glycosyl transferase	0.005	1.8e-05	3	85	46	1
ORTHOMCL223	macrophage mannose receptor	0	0.000734	0	0	0	32
Gene families in white and grey represent the ones expanded and contracted in D. tinctorium, respectively. Estimating changes in gene family size was performed by CAFE calculation with an overall P-value of <0.001 and branch specific P-values of <0.001. Gene description was obtained by integration of the top BLAST hit.

## Sheet: Supplemental table S6a
Supplemental table S6a: High-confidence protein identifications and abundance scores for L. deliense engorged larvae.
Accession	Peptide count	Unique peptides	Confidence score	Description	Abundance
Ld_11066	52	51	3508.35	myosin heavy muscle-like; e-Value: 0	8.37028e+06
Ld_01656	34	34	2385.74	paramyosin; e-Value: 0	3.2513e+06
Ld_01836	23	22	1330.03	60 kda heat shock mitochondrial-like; e-Value: 0	4.58255e+06
Ld_08929	23	21	1792.31	translation elongation factor 2; e-Value: 0	6.76637e+06
Ld_00669	19	19	1226.73	myosin heavy muscle-like; e-Value: 0	3.66372e+06
Ld_02882	16	16	977.98	calreticulin; e-Value: 0	4.48643e+06
Ld_08674	16	16	1699.61	mitochondrial glutamate carrier 1-like; e-Value: 6.8E-158	3.63139e+07
Ld_00702	16	14	867.47	protein disulfide-isomerase; e-Value: 0	1.22283e+06
Ld_11355	17	14	672.45	tropomyosin; e-Value: 1.5E-116	1.0666e+06
Ld_02090	13	13	865.64	bifunctional purine biosynthesis protein partial; e-Value: 0	1.79291e+06
Ld_05264	13	13	844.52	glutamine synthetase-like; e-Value: 0	2.08755e+06
Ld_06425	24	13	1765.48	heat shock protein 83; e-Value: 0	5.5059e+06
Ld_06499	18	13	1655.02	elongation factor 1-alpha 1; e-Value: 0	1.16114e+07
Ld_07676	13	13	637.38	staphylococcal nuclease domain-containing protein 1-like; e-Value: 0	665302
Ld_11423	13	13	860.02	inosine-5 -monophosphate dehydrogenase 1b; e-Value: 0	1.75402e+06
Ld_10069	24	12	2094.07	atp synthase subunit mitochondrial; e-Value: 0	5.57638e+06
Ld_02724	14	11	1090.55	calcium-transporting atpase sarcoplasmic endoplasmic reticulum type isoform x1; e-Value: 0	682649
Ld_03713	11	11	602.06	40s ribosomal protein s4; e-Value: 1.8E-165	716689
Ld_06485	17	11	1336.36	cytoplasmic 1; e-Value: 9.3E-131	1.61027e+07
Ld_07623	11	11	786.81	atp-citrate synthase; e-Value: 0	1.18106e+06
Ld_08278	11	11	886.43	methylmalonate-semialdehyde dehydrogenase; e-Value: 0	1.41957e+06
Ld_08689	11	11	809.66	transketolase-like protein 2 isoform x2; e-Value: 0	1.29303e+06
Ld_10632	11	11	555.72	spectrin alpha chain; e-Value: 0	337563
Ld_10664	11	11	459.71	60s ribosomal protein partial; e-Value: 1.8E-168	1.80859e+06
Ld_01359	9	9	431.8	chorion peroxidase-like; e-Value: 0	607166
Ld_02744	13	9	658.02	carrier protein; e-Value: 0	3.25901e+06
Ld_08849	9	9	458.93	probable atp-dependent rna helicase ddx10; e-Value: 0	1.74132e+06
Ld_09359	15	9	1141.31	atp synthase subunit mitochondrial; e-Value: 0	3.61852e+06
Ld_09802	9	9	587.75	probable enoyl- mitochondrial; e-Value: 2.3E-137	1.51177e+06
Ld_00621	10	8	706.8	uncharacterized protein obru01_00719; e-Value: 1.7E-115	1.57486e+06
Ld_02991	8	8	632.2	muscle lim protein 1-like; e-Value: 4.6E-50	1.99465e+06
Ld_04165	8	8	515.98	polyadenylate-binding protein 4 isoform x1; e-Value: 0	930374
Ld_08478	8	8	716.87	guanine nucleotide-binding protein subunit beta-like protein; e-Value: 0	1.07588e+06
Ld_09039	8	8	459.7	thioester-containing protein 2; e-Value: 0	1.10183e+06
Ld_10870	8	8	337.73	citrate mitochondrial; e-Value: 0	1.20578e+06
Ld_00647	7	7	503.89	60s ribosomal protein l4; e-Value: 0	2.15474e+06
Ld_00785	7	7	528.09	protein disulfide-isomerase a3; e-Value: 5.1E-82	1.18551e+06
Ld_03555	8	7	445.22	malate mitochondrial; e-Value: 7E-169	1.67089e+06
Ld_04980	9	7	448.38	alpha- sarcomeric isoform x3; e-Value: 0	310413
Ld_06595	7	7	353.82	alpha-aminoadipic semialdehyde mitochondrial; e-Value: 0	527564
Ld_07257	7	7	500.58	eukaryotic initiation factor 4a-i; e-Value: 0	931101
Ld_09547	7	7	457.18	v-type proton atpase catalytic subunit a; e-Value: 0	280886
Ld_09974	7	7	741.6	cuticle; e-Value: 3.3E-22	5.48344e+06
Ld_11390	7	7	438.96	60s ribosomal protein l7-like; e-Value: 5.5E-134	1.55796e+06
Ld_11575	7	7	505.49	40s ribosomal protein s5; e-Value: 2.2E-131	2.45078e+06
Ld_01449	6	6	255.14	60s ribosomal protein l8; e-Value: 5.6E-170	1.08853e+06
Ld_01778	6	6	462.96	adp-ribosylation factor 1; e-Value: 7.4E-116	1.06321e+07
Ld_02563	6	6	534.35	60s acidic ribosomal protein p0-like; e-Value: 2.9E-177	2.80792e+06
Ld_03120	6	6	228.91	voltage-dependent anion-selective channel protein 2-like; e-Value: 1.2E-124	524094
Ld_03286	10	6	809.46	sodium-potassium atpase; e-Value: 0	656371
Ld_04094	6	6	567.92	t-complex protein 1 subunit theta isoform x2; e-Value: 0	437532
Ld_04911	6	6	475.2	60s ribosomal protein l13a; e-Value: 9.7E-117	902660
Ld_04969	6	6	420.08	t-complex protein 1 subunit delta; e-Value: 0	755071
Ld_05018	6	6	483.44	translation initiation factor 5a; e-Value: 1.4E-87	1.77418e+06
Ld_05161	6	6	370.75	glutamine-oxaloacetic partial; e-Value: 0	344426
Ld_05598	6	6	318.15	t-complex protein 1 subunit alpha; e-Value: 0	444014
Ld_05814	6	6	352.33	multifunctional protein ade2; e-Value: 0	996206
Ld_06020	6	6	361.98	alpha-aminoadipic semialdehyde dehydrogenase; e-Value: 0	601304
Ld_06626	6	6	267.48	40s ribosomal protein s2; e-Value: 1.5E-122	1.19803e+06
Ld_07061	6	6	375.15	3-hydroxyisobutyrate mitochondrial; e-Value: 3.4E-123	754261
Ld_07894	6	6	195.56	40s ribosomal protein s19-like; e-Value: 5.4E-79	1.28453e+06
Ld_08746	8	6	568.75	endoplasmin; e-Value: 0	626494
Ld_10201	6	6	322.08	40s ribosomal protein s9; e-Value: 1.9E-115	1.26264e+06
Ld_10361	7	6	382.87	fructose-bisphosphate aldolase-like; e-Value: 0	1.86872e+06
Ld_00438	5	5	311.83	60s ribosomal protein l3; e-Value: 0	799191
Ld_00704	5	5	338.53	fatty acid synthase; e-Value: 1E-53	1.51852e+06
Ld_00875	5	5	497.72	muscle-specific protein 20; e-Value: 1E-100	2.6243e+06
Ld_01599	5	5	209.48	40s ribosomal protein s7; e-Value: 1.2E-101	423700
Ld_01907	5	5	328.52	cuticle protein partial; e-Value: 3.4E-26	2.04147e+07
Ld_02406	5	5	376.52	40s ribosomal protein s8; e-Value: 4.7E-96	1.44445e+06
Ld_03638	5	5	287.77	60s ribosomal protein l9; e-Value: 6.2E-108	934959
Ld_03789	5	5	400.84	phosphoribosylformylglycinamidine synthase; e-Value: 0	261481
Ld_04141	5	5	383.83	alpha- sarcomeric isoform x2; e-Value: 9E-148	683615
Ld_04530	6	5	391.25	adenosylhomocysteinase; e-Value: 0	1.2011e+06
Ld_05366	6	5	290.7	myosin heavy non-muscle isoform x3; e-Value: 0	234483
Ld_05655	5	5	102.88	gmp synthase; e-Value: 0	594666
Ld_05902	5	5	207.52	ribosomal protein l19; e-Value: 1.2E-107	1.13705e+06
Ld_06022	5	5	248.76	glutathione s-transferase isoform d-like; e-Value: 4.6E-65	1.69943e+06
Ld_06215	5	5	352.78	aconitate mitochondrial-like; e-Value: 0	498069
Ld_06406	5	5	312.31	60s ribosomal protein l10; e-Value: 2.5E-140	1.52314e+06
Ld_06716	5	5	303.51	four and a half lim domains protein 2; e-Value: 2.6E-91	1.44285e+06
Ld_07368	5	5	414.83	tropinone reductase 2-like isoform x1; e-Value: 4.9E-59	1.90615e+06
Ld_07407	5	5	124.22	dolichyl-diphosphooligosaccharide--protein glycosyltransferase subunit 1; e-Value: 0	122871
Ld_07500	5	5	353.76	nucleoside diphosphate kinase; e-Value: 2.4E-95	823934
Ld_08410	5	5	246.07	proteasome subunit alpha type-6-like; e-Value: 2.4E-74	474245
Ld_08743	5	5	267.61	cuticular; e-Value: 4.4E-44	1.49857e+06
Ld_08930	5	5	95.35	peroxisomal multifunctional enzyme type 2 isoform x1; e-Value: 0	326676
Ld_09245	5	5	381.84	secreted salivary gland; e-Value: 1.3E-95	1.1203e+06
Ld_09493	6	5	417.34	microtubule-actin cross-linking factor 1 isoform x7; e-Value: 0	234917
Ld_09674	5	5	397.58	cytochrome c; e-Value: 5.7E-51	673286
Ld_10224	6	5	387.63	protein l 37cc; e-Value: 4.6E-153	587411
Ld_11100	5	5	273.96	ribosomal protein s6; e-Value: 7.6E-58	573986
Ld_11144	9	5	567.74	heat shock protein 70-3; e-Value: 1.2E-180	658797
Ld_12634	5	5	185.68	fatty acid synthase-like; e-Value: 7.5E-60	488491
Ld_13183	5	5	333.93	fad-binding protein; e-Value: 6.1E-28	369713
Ld_00033	4	4	184.76	cathepsin partial; e-Value: 1.8E-129	1.46271e+06
Ld_00835	4	4	286.77	ribosomal l15; e-Value: 1.1E-105	899120
Ld_01080	4	4	192.33	muscle-specific protein 20; e-Value: 1.4E-49	593251
Ld_01415	4	4	321.97	fatty acid-binding muscle isoform x1; e-Value: 1.3E-45	2.66538e+06
Ld_01886	4	4	171.45	chondroitin proteoglycan 2-like; e-Value: 0.0000008	273802
Ld_02193	4	4	163.4	dolichyl-diphosphooligosaccharide--protein glycosyltransferase 48 kda subunit; e-Value: 0	324273
Ld_02291	4	4	302.2	tumor protein d52 isoform x2; e-Value: 1.7E-55	190218
Ld_02475	6	4	379.04	heat shock protein 70; e-Value: 6.7E-120	1.97324e+06
Ld_02738	4	4	155.87	60s ribosomal protein partial; e-Value: 5.7E-48	1.01806e+06
Ld_02880	4	4	308.68	acetyl- carboxylase; e-Value: 0	210387
Ld_02979	4	4	346.91	40s ribosomal protein s24; e-Value: 4.3E-72	1.83676e+06
Ld_03020	5	4	286.47	60s ribosomal protein l7a; e-Value: 7.9E-128	1.02889e+06
Ld_03562	7	4	530.41	40s ribosomal protein s3; e-Value: 2.1E-143	2.15405e+06
Ld_04174	4	4	259.61	mitochondrial-processing peptidase subunit beta; e-Value: 0	357493
Ld_04570	4	4	298.45	40s ribosomal protein s15a; e-Value: 1.5E-83	1.05317e+06
Ld_05022	4	4	297.52	40s ribosomal protein s16; e-Value: 5.2E-86	1.93479e+06
Ld_06147	4	4	262.44	d-3-phosphoglycerate dehydrogenase-like; e-Value: 3.7E-158	1.28316e+06
Ld_07031	4	4	175.2	spectrin beta chain isoform x1; e-Value: 0	183938
Ld_07388	4	4	216	40s ribosomal protein s23; e-Value: 6.8E-94	1.17108e+06
Ld_07586	5	4	352.31	prohibitin-2 isoform x1; e-Value: 7.9E-147	681680
Ld_08237	4	4	220.17	endoplasmic reticulum resident protein 29; e-Value: 2.7E-79	294157
Ld_08325	4	4	310.28	ribose-phosphate pyrophosphokinase 1 isoform x1; e-Value: 0	531299
Ld_08348	8	4	376.34	moesin ezrin radixin homolog 1 isoform x2; e-Value: 0	246402
Ld_08426	4	4	527.62	troponin c; e-Value: 7.4E-61	3.23452e+06
Ld_08470	4	4	168.07	adenylosuccinate lyase; e-Value: 0	289209
Ld_08532	8	4	702.58	14-3-3 protein zeta isoform x1; e-Value: 0	2.17501e+06
Ld_09940	4	4	312.82	pyruvate kinase pkm-like isoform x3; e-Value: 0	220109
Ld_10151	4	4	318.99	heat shock protein 105 kda isoform x2; e-Value: 0	256807
Ld_10276	4	4	244.84	phosphopyruvate hydratase; e-Value: 3.5E-69	677804
Ld_10961	4	4	281.88	filamin partial; e-Value: 8E-39	1.50165e+06
Ld_11268	4	4	177.07	40s ribosomal protein s20; e-Value: 7.9E-58	289439
Ld_11366	4	4	89.25	serine cytosolic isoform x1; e-Value: 0	591256
Ld_11441	4	4	213.73	40s ribosomal protein s14; e-Value: 1.8E-89	435797
Ld_00023	3	3	153.83	glutamate dehydrogenase; e-Value: 0	168362
Ld_00232	3	3	215.52	proliferation-associated protein 2g4; e-Value: 0	338989
Ld_00250	3	3	132.35	nadh-ubiquinone oxidoreductase 75 kda mitochondrial-like; e-Value: 0	237500
Ld_00789	3	3	126.39	eukaryotic translation initiation factor 3 subunit c; e-Value: 4.9E-162	131689
Ld_01075	3	3	162.98	proteasome subunit beta type-5; e-Value: 1.1E-119	110355
Ld_01395	3	3	106.17	l-xylulose reductase-like; e-Value: 4.9E-59	193947
Ld_01976	3	3	154.74	60s ribosomal protein l23a; e-Value: 2.8E-68	1.06205e+06
Ld_02164	6	3	324.93	histone h2b; e-Value: 1.4E-73	3.42105e+06
Ld_02238	5	3	347.88	40s ribosomal protein sa; e-Value: 4.2E-137	1.99318e+06
Ld_02783	3	3	214.23	v-type proton atpase subunit b; e-Value: 0	521410
Ld_02994	3	3	230.48	translocon-associated protein subunit alpha; e-Value: 8.4E-93	541431
Ld_03014	3	3	104.34	t-complex protein 1 subunit partial; e-Value: 8.9E-170	518293
Ld_03061	4	3	281.1	transitional endoplasmic reticulum atpase ter94; e-Value: 0	407798
Ld_03157	3	3	139.65	60s ribosomal protein l18a; e-Value: 8.6E-85	795049
Ld_03287	7	3	643.67	sodium potassium-transporting atpase subunit partial; e-Value: 0	267471
Ld_03499	3	3	236.83	translocon-associated delta subunit; e-Value: 1.7E-24	862104
Ld_03510	3	3	179.52	adenylate kinase isoenzyme 1 isoform x2; e-Value: 2.8E-89	742926
Ld_04090	3	3	154.86	filamin-a isoform x5; e-Value: 2.3E-49	147813
Ld_04202	3	3	227.27	60s ribosomal protein l18; e-Value: 7.4E-96	1.34591e+06
Ld_04292	3	3	59.64	60s ribosomal protein l36; e-Value: 1.3E-46	211348
Ld_04641	3	3	168.55	t-complex protein 1 subunit gamma; e-Value: 0	212535
Ld_04756	3	3	43.4	60s ribosomal protein l35a; e-Value: 2.3E-51	246259
Ld_05221	4	3	133.58	glucose-6-phosphate isomerase; e-Value: 0	235755
Ld_05416	3	3	219.05	rrna 2 -o-methyltransferase fibrillarin; e-Value: 1E-132	452444
Ld_05651	3	3	70.97	60s ribosomal protein l6-like; e-Value: 4.8E-83	341810
Ld_05751	3	3	214.44	electron transfer flavoprotein subunit mitochondrial; e-Value: 3E-156	822628
Ld_06157	3	3	258.32	myosin essential light chain; e-Value: 2.3E-66	1.69798e+06
Ld_06161	3	3	61.5	cytochrome c oxidase subunit mitochondrial-like; e-Value: 1.8E-62	204405
Ld_06308	3	3	315.78	ras-related protein rap-1a; e-Value: 2.5E-125	257693
Ld_06717	3	3	136.97	four and a half lim domains protein 2; e-Value: 1.4E-66	799529
Ld_06850	3	3	185.55	t-complex protein 1 subunit beta; e-Value: 0	319922
Ld_06962	3	3	219.95	protein transport protein sec61 subunit alpha isoform 2; e-Value: 0	394975
Ld_07122	3	3	138.04	ubiquitin-40s ribosomal protein s27a; e-Value: 5.8E-25	225728
Ld_07264	3	3	130.76	dolichyl-diphosphooligosaccharide--protein glycosyltransferase subunit 2-like; e-Value: 5.2E-174	254746
Ld_07269	3	3	95.95	60s ribosomal protein l23; e-Value: 6.8E-91	531100
Ld_07273	3	3	204.38	hydroxymethylglutaryl- cytoplasmic-like; e-Value: 2.2E-147	201797
Ld_07706	3	3	208.64	60s ribosomal protein l22; e-Value: 2.8E-48	968550
Ld_07855	4	3	151.91	glyceraldehyde 3 phosphate dehydrogenase partial; e-Value: 3.5E-56	710275
Ld_07859	3	3	156.07	coatomer subunit beta; e-Value: 0	103233
Ld_07915	3	3	218.9	stress-induced-phosphoprotein 1; e-Value: 1.2E-169	169391
Ld_08041	3	3	51.73	60s ribosomal protein l11; e-Value: 3.7E-104	1.21803e+06
Ld_08339	3	3	103.66	myosin regulatory light polypeptide 9-like; e-Value: 1.5E-75	525798
Ld_08804	3	3	230.77	superoxide dismutase; e-Value: 3.6E-75	729808
Ld_09094	3	3	173.82	ornithine mitochondrial; e-Value: 0	196841
Ld_09327	3	3	183.48	cofilin actin-depolymerizing factor homolog; e-Value: 3.5E-67	502226
Ld_09653	3	3	80.36	laminin subunit gamma-1; e-Value: 0	178316
Ld_09821	9	3	455.11	retinal dehydrogenase 1; e-Value: 0	494735
Ld_09865	3	3	287.9	cuticle protein 14 isoform partial; e-Value: 5.6E-40	774676
Ld_09885	3	3	121.3	60s ribosomal protein l10a; e-Value: 4.9E-122	342916
Ld_10020	3	3	228.13	cytochrome b-c1 complex subunit mitochondrial; e-Value: 1.5E-111	344882
Ld_10340	3	3	109.05	ribosomal protein s18; e-Value: 6.9E-100	549852
Ld_10695	3	3	106.35	t-complex protein 1 subunit zeta; e-Value: 0	128319
Ld_10705	3	3	184.19	histone 1; e-Value: 1.2E-30	637606
Ld_10926	3	3	59.46	60s ribosomal protein l34; e-Value: 3.2E-60	387139
Ld_11171	3	3	336.71	40s ribosomal protein s11; e-Value: 3.5E-94	1.41718e+06
Ld_11259	3	3	64.98	atp synthase subunit mitochondrial; e-Value: 1.7E-27	951218
Ld_11274	3	3	236.79	basement membrane-specific heparan sulfate proteoglycan core partial; e-Value: 0	128851
Ld_11338	3	3	207.64	trifunctional purine biosynthetic protein adenosine-3; e-Value: 0	141958
Ld_11526	6	3	401.99	transitional endoplasmic reticulum atpase-like; e-Value: 7.5E-135	599521
Ld_11557	6	3	327.43	glyceraldehyde-3-phosphate dehydrogenase; e-Value: 5.6E-127	2.66718e+06
Ld_11573	3	3	234.87	trifunctional enzyme subunit mitochondrial; e-Value: 0	199722
Ld_11599	3	3	129.47	coatomer subunit gamma-2; e-Value: 0	425359
Ld_11646	3	3	140.29	failed axon connections isoform x2; e-Value: 5.1E-161	216369
Ld_12757	4	3	96.53	glycine amidinotransferase; e-Value: 2E-66	378931
Ld_00359	2	2	124.09	coronin-6; e-Value: 0	175775
Ld_00487	2	2	76.89	talin-1 isoform x1; e-Value: 0	44643.9
Ld_00549	2	2	98.81	40s ribosomal protein s28; e-Value: 1.3E-31	550586
Ld_00575	2	2	129.04	cytochrome b5; e-Value: 3.7E-33	635478
Ld_00614	2	2	124.09	dynein light chain cytoplasmic-like; e-Value: 5.7E-56	273526
Ld_00717	2	2	115.58	4-hydroxyphenylpyruvate dioxygenase; e-Value: 0	372763
Ld_00763	2	2	42.38	succinyl- ligase; e-Value: 0	107340
Ld_00858	2	2	123.78	eukaryotic translation initiation factor 3 subunit d; e-Value: 0	106172
Ld_00943	2	2	44.38	lysosomal alpha-mannosidase; e-Value: 1E-146	66957.1
Ld_01147	2	2	63.96	fatty acid binding protein; e-Value: 9.3E-37	325192
Ld_01358	2	2	112.83	60s ribosomal protein l35; e-Value: 1.8E-56	231404
Ld_01364	2	2	124.09	proteasome subunit beta type-7; e-Value: 8.6E-117	79666.7
Ld_01487	6	2	331.62	clathrin heavy chain; e-Value: 0	327108
Ld_01717	2	2	39.49	60s ribosomal protein l27a; e-Value: 3.6E-82	171655
Ld_02080	2	2	77.68	glutamate mitochondrial; e-Value: 7.5E-59	402242
Ld_02194	2	2	137.3	6-phosphogluconate decarboxylating; e-Value: 0	354990
Ld_02389	2	2	141.83	adenosine kinase 2 isoform x1; e-Value: 2.4E-90	90950
Ld_02447	2	2	104.8	gtp-binding protein sar1b; e-Value: 3.6E-123	569052
Ld_02708	2	2	81.26	probable transaldolase; e-Value: 6.3E-164	285754
Ld_02717	2	2	131.87	fk506-binding protein 2; e-Value: 1.9E-91	75885
Ld_02831	2	2	205	bifunctional 3 -phosphoadenosine 5 -phosphosulfate synthase 2; e-Value: 0	237206
Ld_03136	2	2	127.56	60s ribosomal protein l12; e-Value: 7.4E-98	394380
Ld_03282	2	2	113.71	innexin inx2-like; e-Value: 1.3E-171	561560
Ld_03432	3	2	210.05	triosephosphate isomerase; e-Value: 2.6E-132	279536
Ld_03538	2	2	141.83	succinyl- ligase; e-Value: 2.1E-179	281157
Ld_03665	2	2	157.66	vinculin isoform x4; e-Value: 0	100266
Ld_03840	2	2	93.23	60s ribosomal protein l17; e-Value: 1.2E-115	298353
Ld_03929	4	2	353.81	synaptic vesicle-associated gtp-binding; e-Value: 8.6E-141	106107
Ld_03999	2	2	29.51	small nuclear ribonucleoprotein sm d3; e-Value: 2.5E-59	136185
Ld_04149	2	2	33.21	lethal giant larvae protein homolog 1-like isoform x1; e-Value: 0	133229
Ld_04482	2	2	45.37	40s ribosomal protein s12; e-Value: 3.5E-71	683996
Ld_04580	6	2	718.69	histone h3; e-Value: 2.5E-92	6.68606e+07
Ld_04617	2	2	124.12	enolase; e-Value: 0	1.99294e+06
Ld_04687	2	2	221.56	alpha-crystallin b chain-like; e-Value: 8.7E-43	1.08533e+06
Ld_04698	2	2	29.75	digestive cysteine proteinase 1; e-Value: 0	164633
Ld_04855	2	2	29.51	protein lethal essential for life-like; e-Value: 4.7E-52	195683
Ld_04862	2	2	111	papilin- partial; e-Value: 0	106437
Ld_04875	2	2	43.46	elongation factor 1-beta; e-Value: 2.1E-93	450141
Ld_04947	2	2	132.81	leucine-rich repeat-containing protein partial; e-Value: 0.00000000000000025	164346
Ld_04952	3	2	215.47	guanine nucleotide-binding protein g g g subunit beta-1; e-Value: 0	107478
Ld_05014	2	2	70.65	60s ribosomal protein l28; e-Value: 3.7E-38	145628
Ld_05089	2	2	132.71	valine--trna ligase; e-Value: 0	78675.7
Ld_05114	2	2	101.63	atp-binding cassette sub-family e member 1; e-Value: 0	288877
Ld_05231	2	2	113.85	cathepsin d; e-Value: 9E-156	727743
Ld_05263	2	2	141.83	dihydrolipoyl mitochondrial; e-Value: 0	196610
Ld_05367	2	2	44.84	camp-dependent protein kinase type i regulatory subunit isoform x1; e-Value: 0	253870
Ld_05378	2	2	51.97	atp synthase subunit mitochondrial; e-Value: 1.5E-67	333496
Ld_05495	2	2	57.51	elongation factor 1-gamma; e-Value: 0	117656
Ld_05574	2	2	243.49	adp-sugar pyrophosphatase isoform x1; e-Value: 1.3E-44	284867
Ld_05592	2	2	45.64	lambda-crystallin homolog; e-Value: 3.6E-133	135485
Ld_05607	2	2	64.49	cytochrome c oxidase polypeptide iv; e-Value: 9.3E-66	346514
Ld_05661	2	2	29.51	60s ribosomal protein l30; e-Value: 9.2E-31	191502
Ld_05780	2	2	59.01	60s acidic ribosomal protein p1; e-Value: 1.2E-33	3.04135e+06
Ld_05801	2	2	58.12	actin-related protein 2 3 complex subunit 4; e-Value: 4.3E-83	149941
Ld_05943	2	2	35.48	band 7 protein agap004871-like isoform x1; e-Value: 3.3E-130	106761
Ld_06323	2	2	94.81	atp synthase subunit mitochondrial; e-Value: 2.3E-168	594382
Ld_06347	2	2	141.83	adenosine kinase 2; e-Value: 8.4E-116	299990
Ld_06354	2	2	95.11	nadh-cytochrome b5 reductase 3-like isoform x1; e-Value: 2.1E-125	140714
Ld_06556	2	2	30.1	serine threonine-protein phosphatase 2b catalytic subunit 2-like isoform x2; e-Value: 2.6E-167	61754.2
Ld_06766	2	2	163.06	40s ribosomal protein s15; e-Value: 3.2E-89	602383
Ld_06767	2	2	57.67	myosin regulatory light chain 2-like; e-Value: 7.4E-85	323146
Ld_07340	2	2	59.13	cytosolic non-specific dipeptidase; e-Value: 0	272357
Ld_07354	4	2	156.75	60s ribosomal protein l26; e-Value: 1.1E-83	171476
Ld_07396	2	2	141.89	ubiquitin-conjugating enzyme e2-17 kda; e-Value: 3.7E-102	569562
Ld_07704	2	2	121.13	#NAME?	206507
Ld_07783	2	2	134.42	translocon-associated protein subunit gamma; e-Value: 8.6E-109	1.24314e+06
Ld_07905	3	2	97.25	partial; e-Value: 1.1E-54	105609
Ld_07989	2	2	110.42	uncharacterized protein loc105698183; e-Value: 7.6E-25	605419
Ld_08076	2	2	51.74	40s ribosomal protein s26; e-Value: 3.9E-60	2.2808e+06
Ld_08231	2	2	161.87	muscle-specific protein 20-like; e-Value: 1.9E-56	568646
Ld_08307	2	2	62.1	26s proteasome non-atpase regulatory subunit 12 isoform x2; e-Value: 0	95963.8
Ld_08338	3	2	143.83	t-complex protein 1 subunit eta; e-Value: 0	340764
Ld_08343	2	2	42.84	cytosolic purine 5 -nucleotidase isoform x1; e-Value: 0	442828
Ld_08358	2	2	160.66	probable isocitrate dehydrogenase; e-Value: 0	302783
Ld_08881	2	2	154.94	pyruvate dehydrogenase e1 component subunit mitochondrial-like; e-Value: 1.9E-153	176949
Ld_09029	2	2	108.6	eukaryotic peptide chain release factor subunit 1 isoform x2; e-Value: 0	70819.3
Ld_09130	3	2	236.05	glycogen phosphorylase; e-Value: 0	185937
Ld_09217	2	2	78.53	ferritin heavy chain; e-Value: 7.4E-110	189756
Ld_09305	2	2	43.86	t-complex protein 1 subunit epsilon; e-Value: 2.2E-133	91243.7
Ld_09497	7	2	443.86	retinal dehydrogenase 1-like; e-Value: 0	229516
Ld_09528	3	2	84.31	aspartate mitochondrial; e-Value: 0	302025
Ld_09669	2	2	111.75	ap-2 complex subunit alpha; e-Value: 0	108407
Ld_09724	2	2	35.14	puromycin-sensitive partial; e-Value: 3.4E-46	73795.5
Ld_09833	2	2	73.56	eukaryotic translation initiation factor 4b isoform x2; e-Value: 4.5E-74	530369
Ld_09842	2	2	132.36	arginine--trna cytoplasmic; e-Value: 0	156876
Ld_09844	2	2	208.28	troponin skeletal muscle isoform x3; e-Value: 2E-112	1.63044e+06
Ld_10163	2	2	250.53	isocitrate dehydrogenase; e-Value: 0	168789
Ld_10282	2	2	141.83	phosphoglycerate kinase; e-Value: 0	290002
Ld_10352	2	2	88.68	60s ribosomal protein l32; e-Value: 6.3E-70	230837
Ld_10682	2	2	86.9	puromycin-sensitive aminopeptidase; e-Value: 0	340753
Ld_10864	2	2	35.15	pdz and lim domain protein zasp isoform x4; e-Value: 0	148583
Ld_11204	3	2	115.81	guanine nucleotide-binding protein g subunit alpha; e-Value: 0	161120
Ld_11312	2	2	126.98	phosphate carrier mitochondrial; e-Value: 1.6E-180	643984
Ld_11342	2	2	46.31	ap-1 complex subunit beta-1; e-Value: 0	86961.5
Ld_11349	16	2	1619.93	beta- partial; e-Value: 3.3E-108	1.14842e+07
Ld_11647	2	2	131.12	40s ribosomal protein s17-like; e-Value: 2.6E-73	528189
Ld_13577	2	2	33.91	eukaryotic translation initiation factor 4 gamma 3-like isoform x3; e-Value: 1.7E-45	40804.6
Ld_13985	2	2	83.94	choline ethanolamine kinase isoform x2; e-Value: 0.0000000000000011	269397

## Sheet: Supplemental table S6b
Supplemental table S6b: All protein identifications and abundance scores for L. deliense engorged larvae (includes host contamination).
Accession	Peptide count	Unique peptides	Confidence score	Description	Abundance
sp|P60711|ACTB_RAT	50	9	5192.13	Actin, cytoplasmic 1 OS=Rattus norvegicus GN=Actb PE=1 SV=1; TOPep_Count=23	1.32819e+08
Ld_00494	39	1	4085.44	actin-5c; e-Value: 0	6.91562e+06
Ld_11066	52	51	3508.35	myosin heavy muscle-like; e-Value: 0	8.37028e+06
sp|P02770|ALBU_RAT	32	28	2512.4	Serum albumin OS=Rattus norvegicus GN=Alb PE=1 SV=2; TOPep_Count=42	3.18848e+07
sp|P07150|ANXA1_RAT	28	27	2413.24	Annexin A1 OS=Rattus norvegicus GN=Anxa1 PE=1 SV=2; TOPep_Count=25	3.98257e+07
Ld_01656	34	34	2385.74	paramyosin; e-Value: 0	3.2513e+06
sp|P12346|TRFE_RAT	27	27	2293.1	Serotransferrin OS=Rattus norvegicus GN=Tf PE=1 SV=3; TOPep_Count=37	1.24407e+07
Ld_10069	24	12	2094.07	atp synthase subunit mitochondrial; e-Value: 0	5.57638e+06
sp|Q6IFW6|K1C10_RAT	24	8	1927.41	Keratin, type I cytoskeletal 10 OS=Rattus norvegicus GN=Krt10 PE=3 SV=1; TOPep_Count=31	3.38683e+06
sp|P11980|KPYM_RAT	24	24	1814.01	Pyruvate kinase PKM OS=Rattus norvegicus GN=Pkm PE=1 SV=3; TOPep_Count=37	5.76778e+06
Ld_08929	23	21	1792.31	translation elongation factor 2; e-Value: 0	6.76637e+06
Ld_06425	24	13	1765.48	heat shock protein 83; e-Value: 0	5.5059e+06
sp|P04764|ENOA_RAT	20	20	1753.19	Alpha-enolase OS=Rattus norvegicus GN=Eno1 PE=1 SV=4; TOPep_Count=28	7.34847e+06
sp|P69897|TBB5_RAT	23	3	1727.22	Tubulin beta-5 chain OS=Rattus norvegicus GN=Tubb5 PE=1 SV=1; TOPep_Count=21	1.44033e+06
sp|Q62812|MYH9_RAT	23	19	1700.74	Myosin-9 OS=Rattus norvegicus GN=Myh9 PE=1 SV=3; TOPep_Count=127	4.94811e+06
Ld_08674	16	16	1699.61	mitochondrial glutamate carrier 1-like; e-Value: 6.8E-158	3.63139e+07
sp|Q6P9T8|TBB4B_RAT	23	4	1660.52	Tubulin beta-4B chain OS=Rattus norvegicus GN=Tubb4b PE=1 SV=1; TOPep_Count=21	3.18254e+06
Ld_06499	18	13	1655.02	elongation factor 1-alpha 1; e-Value: 0	1.16114e+07
sp|P50137|TKT_RAT	19	19	1639.78	Transketolase OS=Rattus norvegicus GN=Tkt PE=1 SV=1; TOPep_Count=34	5.42146e+06
Ld_11349	16	2	1619.93	beta- partial; e-Value: 3.3E-108	1.14842e+07
sp|P63018|HSP7C_RAT	19	14	1596.45	Heat shock cognate 71 kDa protein OS=Rattus norvegicus GN=Hspa8 PE=1 SV=1; TOPep_Count=37	6.4424e+06
sp|P62963|PROF1_RAT	13	13	1545.86	Profilin-1 OS=Rattus norvegicus GN=Pfn1 PE=1 SV=2; TOPep_Count=9	2.32837e+07
sp|P10719|ATPB_RAT	19	7	1536.84	ATP synthase subunit beta, mitochondrial OS=Rattus norvegicus GN=Atp5b PE=1 SV=2; TOPep_Count=28	1.39622e+06
sp|P50116|S10A9_RAT	14	14	1422.35	Protein S100-A9 OS=Rattus norvegicus GN=S100a9 PE=1 SV=3; TOPep_Count=9	8.38599e+07
sp|P30349|LKHA4_RAT	20	20	1386.87	Leukotriene A-4 hydrolase OS=Rattus norvegicus GN=Lta4h PE=2 SV=2; TOPep_Count=40	2.09356e+06
Ld_06485	17	11	1336.36	cytoplasmic 1; e-Value: 9.3E-131	1.61027e+07
Ld_01836	23	22	1330.03	60 kda heat shock mitochondrial-like; e-Value: 0	4.58255e+06
sp|Q4G075|ILEUA_RAT	17	17	1312.97	Leukocyte elastase inhibitor A OS=Rattus norvegicus GN=Serpinb1a PE=1 SV=1; TOPep_Count=21	3.02526e+06
sp|P31000|VIME_RAT	18	18	1285.28	Vimentin OS=Rattus norvegicus GN=Vim PE=1 SV=2; TOPep_Count=33	2.5233e+06
Ld_00669	19	19	1226.73	myosin heavy muscle-like; e-Value: 0	3.66372e+06
sp|P04797|G3P_RAT	15	11	1197.18	Glyceraldehyde-3-phosphate dehydrogenase OS=Rattus norvegicus GN=Gapdh PE=1 SV=3; TOPep_Count=21	8.46629e+06
sp|Q6P9V9|TBA1B_RAT	13	3	1177.55	Tubulin alpha-1B chain OS=Rattus norvegicus GN=Tuba1b PE=1 SV=1; TOPep_Count=22	3.58201e+06
Ld_09359	15	9	1141.31	atp synthase subunit mitochondrial; e-Value: 0	3.61852e+06
sp|Q91ZN1|COR1A_RAT	13	13	1092.27	Coronin-1A OS=Rattus norvegicus GN=Coro1a PE=1 SV=3; TOPep_Count=23	1.0692e+07
Ld_02724	14	11	1090.55	calcium-transporting atpase sarcoplasmic endoplasmic reticulum type isoform x1; e-Value: 0	682649
sp|Q07936|ANXA2_RAT	17	17	1083.56	Annexin A2 OS=Rattus norvegicus GN=Anxa2 PE=1 SV=2; TOPep_Count=23	2.87714e+06
sp|P34058|HS90B_RAT	17	4	1083.47	Heat shock protein HSP 90-beta OS=Rattus norvegicus GN=Hsp90ab1 PE=1 SV=4; TOPep_Count=40	780473
sp|P82995|HS90A_RAT	16	3	1063.82	Heat shock protein HSP 90-alpha OS=Rattus norvegicus GN=Hsp90aa1 PE=1 SV=3; TOPep_Count=39	605308
sp|P85968|6PGD_RAT	12	12	1019.6	6-phosphogluconate dehydrogenase, decarboxylating OS=Rattus norvegicus GN=Pgd PE=1 SV=1; TOPep_Count=28	2.86896e+06
sp|Q5XIF6|TBA4A_RAT	13	3	1018.55	Tubulin alpha-4A chain OS=Rattus norvegicus GN=Tuba4a PE=1 SV=1; TOPep_Count=22	1.18793e+06
Ld_02882	16	16	977.98	calreticulin; e-Value: 0	4.48643e+06
sp|Q6P6Q2|K2C5_RAT	14	6	956.52	Keratin, type II cytoskeletal 5 OS=Rattus norvegicus GN=Krt5 PE=1 SV=1; TOPep_Count=36	5.38891e+06
sp|P0CC09|H2A2A_RAT	6	2	901.08	Histone H2A type 2-A OS=Rattus norvegicus GN=Hist2h2aa3 PE=1 SV=1; TOPep_Count=7	1.18916e+07
sp|Q6IFV1|K1C14_RAT	14	4	894.05	Keratin, type I cytoskeletal 14 OS=Rattus norvegicus GN=Krt14 PE=2 SV=1; TOPep_Count=35	236399
sp|Q4QRB4|TBB3_RAT	14	1	891.75	Tubulin beta-3 chain OS=Rattus norvegicus GN=Tubb3 PE=1 SV=1; TOPep_Count=21	413257
sp|P06761|GRP78_RAT	17	12	890.84	78 kDa glucose-regulated protein OS=Rattus norvegicus GN=Hspa5 PE=1 SV=1; TOPep_Count=39	1.3931e+06
Ld_08278	11	11	886.43	methylmalonate-semialdehyde dehydrogenase; e-Value: 0	1.41957e+06
sp|Q4V7C7|ARP3_RAT	13	13	881.75	Actin-related protein 3 OS=Rattus norvegicus GN=Actr3 PE=1 SV=1; TOPep_Count=21	2.35509e+06
Ld_00702	16	14	867.47	protein disulfide-isomerase; e-Value: 0	1.22283e+06
Ld_02090	13	13	865.64	bifunctional purine biosynthesis protein partial; e-Value: 0	1.79291e+06
Ld_11423	13	13	860.02	inosine-5 -monophosphate dehydrogenase 1b; e-Value: 0	1.75402e+06
sp|Q08163|CAP1_RAT	11	11	859.78	Adenylyl cyclase-associated protein 1 OS=Rattus norvegicus GN=Cap1 PE=1 SV=3; TOPep_Count=30	4.45118e+06
sp|P15999|ATPA_RAT	11	5	844.79	ATP synthase subunit alpha, mitochondrial OS=Rattus norvegicus GN=Atp5a1 PE=1 SV=2; TOPep_Count=36	1.06168e+06
Ld_05264	13	13	844.52	glutamine synthetase-like; e-Value: 0	2.08755e+06
Ld_08689	11	11	809.66	transketolase-like protein 2 isoform x2; e-Value: 0	1.29303e+06
Ld_03286	10	6	809.46	sodium-potassium atpase; e-Value: 0	656371
Ld_07623	11	11	786.81	atp-citrate synthase; e-Value: 0	1.18106e+06
Ld_09974	7	7	741.6	cuticle; e-Value: 3.3E-22	5.48344e+06
sp|Q9Z1P2|ACTN1_RAT	14	5	727.51	Alpha-actinin-1 OS=Rattus norvegicus GN=Actn1 PE=1 SV=1; TOPep_Count=60	460207
sp|Q68FP1|GELS_RAT	12	11	726.47	Gelsolin OS=Rattus norvegicus GN=Gsn PE=1 SV=1; TOPep_Count=35	1.26169e+06
Ld_04580	6	2	718.69	histone h3; e-Value: 2.5E-92	6.68606e+07
Ld_08478	8	8	716.87	guanine nucleotide-binding protein subunit beta-like protein; e-Value: 0	1.07588e+06
sp|P05065|ALDOA_RAT	11	5	715.37	Fructose-bisphosphate aldolase A OS=Rattus norvegicus GN=Aldoa PE=1 SV=2; TOPep_Count=23	1.12266e+06
Ld_00621	10	8	706.8	uncharacterized protein obru01_00719; e-Value: 1.7E-115	1.57486e+06
Ld_08532	8	4	702.58	14-3-3 protein zeta isoform x1; e-Value: 0	2.17501e+06
sp|Q9QXQ0|ACTN4_RAT	11	2	697.66	Alpha-actinin-4 OS=Rattus norvegicus GN=Actn4 PE=1 SV=2; TOPep_Count=61	468588
sp|D4A1R8|CPNE1_RAT	8	8	686.69	Copine-1 OS=Rattus norvegicus GN=Cpne1 PE=1 SV=1; TOPep_Count=25	853387
sp|P05197|EF2_RAT	13	11	684.59	Elongation factor 2 OS=Rattus norvegicus GN=Eef2 PE=1 SV=4; TOPep_Count=52	1.60322e+06
Ld_11355	17	14	672.45	tropomyosin; e-Value: 1.5E-116	1.0666e+06
sp|Q6IG02|K22E_RAT	10	3	672.44	Keratin, type II cytoskeletal 2 epidermal OS=Rattus norvegicus GN=Krt2 PE=3 SV=1; TOPep_Count=43	157695
sp|P16617|PGK1_RAT	12	12	671	Phosphoglycerate kinase 1 OS=Rattus norvegicus GN=Pgk1 PE=1 SV=2; TOPep_Count=29	2.7174e+06
sp|P09811|PYGL_RAT	9	6	665.01	Glycogen phosphorylase, liver form OS=Rattus norvegicus GN=Pygl PE=1 SV=5; TOPep_Count=53	967458
Ld_02744	13	9	658.02	carrier protein; e-Value: 0	3.25901e+06
sp|Q6IG05|K2C75_RAT	9	2	657.33	Keratin, type II cytoskeletal 75 OS=Rattus norvegicus GN=Krt75 PE=3 SV=2; TOPep_Count=35	1.71474e+06
sp|Q6IMF3|K2C1_RAT	12	3	654.46	Keratin, type II cytoskeletal 1 OS=Rattus norvegicus GN=Krt1 PE=2 SV=1; TOPep_Count=36	109512
sp|P62630|EF1A1_RAT	10	5	652.22	Elongation factor 1-alpha 1 OS=Rattus norvegicus GN=Eef1a1 PE=2 SV=1; TOPep_Count=23	2.06831e+06
sp|P46462|TERA_RAT	10	5	647.85	Transitional endoplasmic reticulum ATPase OS=Rattus norvegicus GN=Vcp PE=1 SV=3; TOPep_Count=45	628271
sp|Q64119|MYL6_RAT	10	10	645.67	Myosin light polypeptide 6 OS=Rattus norvegicus GN=Myl6 PE=1 SV=3; TOPep_Count=11	3.20367e+06
sp|P63102|1433Z_RAT	10	7	644.07	14-3-3 protein zeta/delta OS=Rattus norvegicus GN=Ywhaz PE=1 SV=1; TOPep_Count=19	1.74792e+06
Ld_03287	7	3	643.67	sodium potassium-transporting atpase subunit partial; e-Value: 0	267471
sp|P13832|MRLCA_RAT	9	1	641.21	Myosin regulatory light chain RLC-A OS=Rattus norvegicus GN=Rlc-a PE=2 SV=2; TOPep_Count=11	1.05856e+06
Ld_07676	13	13	637.38	staphylococcal nuclease domain-containing protein 1-like; e-Value: 0	665302
sp|Q5RKI0|WDR1_RAT	11	11	635.86	WD repeat-containing protein 1 OS=Rattus norvegicus GN=Wdr1 PE=1 SV=3; TOPep_Count=37	1.16337e+06
Ld_02991	8	8	632.2	muscle lim protein 1-like; e-Value: 4.6E-50	1.99465e+06
sp|Q5M7U6|ARP2_RAT	9	9	625.91	Actin-related protein 2 OS=Rattus norvegicus GN=Actr2 PE=2 SV=1; TOPep_Count=21	572779
sp|P04642|LDHA_RAT	9	9	618.61	L-lactate dehydrogenase A chain OS=Rattus norvegicus GN=Ldha PE=1 SV=1; TOPep_Count=24	2.93428e+06
sp|Q6IFU7|K1C42_RAT	11	1	618.24	Keratin, type I cytoskeletal 42 OS=Rattus norvegicus GN=Krt42 PE=3 SV=1; TOPep_Count=33	1.18567e+06
sp|P18666|ML12B_RAT	9	1	614.76	Myosin regulatory light chain 12B OS=Rattus norvegicus GN=Myl12b PE=1 SV=3; TOPep_Count=12	1.65628e+06
sp|P10111|PPIA_RAT	9	4	606.04	Peptidyl-prolyl cis-trans isomerase A OS=Rattus norvegicus GN=Ppia PE=1 SV=2; TOPep_Count=14	2.61815e+06
Ld_03713	11	11	602.06	40s ribosomal protein s4; e-Value: 1.8E-165	716689
sp|P55063|HS71L_RAT	7	2	601.87	Heat shock 70 kDa protein 1-like OS=Rattus norvegicus GN=Hspa1l PE=2 SV=2; TOPep_Count=40	1.28608e+06
sp|Q6AY56|TBA8_RAT	8	1	592.64	Tubulin alpha-8 chain OS=Rattus norvegicus GN=Tuba8 PE=2 SV=1; TOPep_Count=22	2.41065e+06
sp|P0C169|H2A1C_RAT	5	2	590.95	Histone H2A type 1-C OS=Rattus norvegicus PE=1 SV=2; TOPep_Count=7	2.21412e+06
Ld_09802	9	9	587.75	probable enoyl- mitochondrial; e-Value: 2.3E-137	1.51177e+06
Ld_08746	8	6	568.75	endoplasmin; e-Value: 0	626494
Ld_04094	6	6	567.92	t-complex protein 1 subunit theta isoform x2; e-Value: 0	437532
Ld_11144	9	5	567.74	heat shock protein 70-3; e-Value: 1.2E-180	658797
sp|Q00715|H2B1_RAT	9	6	567.66	Histone H2B type 1 OS=Rattus norvegicus PE=1 SV=2; TOPep_Count=10	8.43144e+07
sp|O35763|MOES_RAT	11	7	562.13	Moesin OS=Rattus norvegicus GN=Msn PE=1 SV=3; TOPep_Count=40	1.8171e+06
Ld_10632	11	11	555.72	spectrin alpha chain; e-Value: 0	337563
Ld_02563	6	6	534.35	60s acidic ribosomal protein p0-like; e-Value: 2.9E-177	2.80792e+06
Ld_03562	7	4	530.41	40s ribosomal protein s3; e-Value: 2.1E-143	2.15405e+06
Ld_00785	7	7	528.09	protein disulfide-isomerase a3; e-Value: 5.1E-82	1.18551e+06
Ld_08426	4	4	527.62	troponin c; e-Value: 7.4E-61	3.23452e+06
sp|Q4FZU2|K2C6A_RAT	9	3	524.72	Keratin, type II cytoskeletal 6A OS=Rattus norvegicus GN=Krt6a PE=1 SV=1; TOPep_Count=36	2.53122e+06
sp|P11884|ALDH2_RAT	10	6	522.88	Aldehyde dehydrogenase, mitochondrial OS=Rattus norvegicus GN=Aldh2 PE=1 SV=1; TOPep_Count=26	1.07842e+06
Ld_04165	8	8	515.98	polyadenylate-binding protein 4 isoform x1; e-Value: 0	930374
sp|Q9JLT0|MYH10_RAT	6	2	508.29	Myosin-10 OS=Rattus norvegicus GN=Myh10 PE=1 SV=1; TOPep_Count=125	453315
Ld_11575	7	7	505.49	40s ribosomal protein s5; e-Value: 2.2E-131	2.45078e+06
Ld_00647	7	7	503.89	60s ribosomal protein l4; e-Value: 0	2.15474e+06
sp|B0BNA5|COTL1_RAT	5	5	500.97	Coactosin-like protein OS=Rattus norvegicus GN=Cotl1 PE=1 SV=1; TOPep_Count=10	1.55864e+06
Ld_07257	7	7	500.58	eukaryotic initiation factor 4a-i; e-Value: 0	931101
sp|Q7M0E3|DEST_RAT	12	11	500.4	Destrin OS=Rattus norvegicus GN=Dstn PE=1 SV=3; TOPep_Count=13	3.40429e+06
Ld_00875	5	5	497.72	muscle-specific protein 20; e-Value: 1E-100	2.6243e+06
sp|P68511|1433F_RAT	6	2	484.19	14-3-3 protein eta OS=Rattus norvegicus GN=Ywhah PE=1 SV=2; TOPep_Count=18	122466
Ld_05018	6	6	483.44	translation initiation factor 5a; e-Value: 1.4E-87	1.77418e+06
sp|P62260|1433E_RAT	7	5	483.21	14-3-3 protein epsilon OS=Rattus norvegicus GN=Ywhae PE=1 SV=1; TOPep_Count=18	296095
sp|Q9WTT6|GUAD_RAT	6	6	478.67	Guanine deaminase OS=Rattus norvegicus GN=Gda PE=1 SV=1; TOPep_Count=29	786826
sp|Q6P0K8|PLAK_RAT	6	5	476.98	Junction plakoglobin OS=Rattus norvegicus GN=Jup PE=1 SV=1; TOPep_Count=44	259617
Ld_04911	6	6	475.2	60s ribosomal protein l13a; e-Value: 9.7E-117	902660
Ld_01778	6	6	462.96	adp-ribosylation factor 1; e-Value: 7.4E-116	1.06321e+07
Ld_10664	11	11	459.71	60s ribosomal protein partial; e-Value: 1.8E-168	1.80859e+06
Ld_09039	8	8	459.7	thioester-containing protein 2; e-Value: 0	1.10183e+06
Ld_08849	9	9	458.93	probable atp-dependent rna helicase ddx10; e-Value: 0	1.74132e+06
Ld_09547	7	7	457.18	v-type proton atpase catalytic subunit a; e-Value: 0	280886
Ld_09821	9	3	455.11	retinal dehydrogenase 1; e-Value: 0	494735
sp|P14669|ANXA3_RAT	7	7	448.54	Annexin A3 OS=Rattus norvegicus GN=Anxa3 PE=1 SV=4; TOPep_Count=24	755530
Ld_04980	9	7	448.38	alpha- sarcomeric isoform x3; e-Value: 0	310413
sp|P50115|S10A8_RAT	6	6	447.31	Protein S100-A8 OS=Rattus norvegicus GN=S100a8 PE=1 SV=3; TOPep_Count=7	5.67186e+07
sp|Q6P6V0|G6PI_RAT	9	8	445.96	Glucose-6-phosphate isomerase OS=Rattus norvegicus GN=Gpi PE=1 SV=1; TOPep_Count=34	3.42579e+06
Ld_03555	8	7	445.22	malate mitochondrial; e-Value: 7E-169	1.67089e+06
Ld_09497	7	2	443.86	retinal dehydrogenase 1-like; e-Value: 0	229516
sp|P68255|1433T_RAT	5	3	442.59	14-3-3 protein theta OS=Rattus norvegicus GN=Ywhaq PE=1 SV=1; TOPep_Count=18	263354
Ld_11390	7	7	438.96	60s ribosomal protein l7-like; e-Value: 5.5E-134	1.55796e+06
Ld_10607	5	1	433.96	histone; e-Value: 7.1E-92	6.13598e+06
sp|Q5U2V4|PLBL1_RAT	7	7	432.9	Phospholipase B-like 1 OS=Rattus norvegicus GN=Plbd1 PE=2 SV=1; TOPep_Count=26	2.57117e+06
Ld_01359	9	9	431.8	chorion peroxidase-like; e-Value: 0	607166
sp|P00697|LYSC1_RAT	4	2	424.73	Lysozyme C-1 OS=Rattus norvegicus GN=Lyz1 PE=1 SV=2; TOPep_Count=8	5.85517e+06
sp|P61983|1433G_RAT	6	3	423.47	14-3-3 protein gamma OS=Rattus norvegicus GN=Ywhag PE=1 SV=2; TOPep_Count=18	145366
Ld_04969	6	6	420.08	t-complex protein 1 subunit delta; e-Value: 0	755071
Ld_09493	6	5	417.34	microtubule-actin cross-linking factor 1 isoform x7; e-Value: 0	234917
Ld_07368	5	5	414.83	tropinone reductase 2-like isoform x1; e-Value: 4.9E-59	1.90615e+06
sp|P04785|PDIA1_RAT	8	7	411.13	Protein disulfide-isomerase OS=Rattus norvegicus GN=P4hb PE=1 SV=2; TOPep_Count=38	435633
sp|P09527|RAB7A_RAT	7	2	403.57	Ras-related protein Rab-7a OS=Rattus norvegicus GN=Rab7a PE=1 SV=2; TOPep_Count=17	417639
Ld_11526	6	3	401.99	transitional endoplasmic reticulum atpase-like; e-Value: 7.5E-135	599521
Ld_03789	5	5	400.84	phosphoribosylformylglycinamidine synthase; e-Value: 0	261481
Ld_09674	5	5	397.58	cytochrome c; e-Value: 5.7E-51	673286
sp|P01835|KACB_RAT	5	5	394.75	Ig kappa chain C region, B allele OS=Rattus norvegicus PE=1 SV=1; TOPep_Count=5	935304
Ld_04530	6	5	391.25	adenosylhomocysteinase; e-Value: 0	1.2011e+06
sp|P27926|HXK3_RAT	7	6	389.8	Hexokinase-3 OS=Rattus norvegicus GN=Hk3 PE=2 SV=1; TOPep_Count=44	298080
Ld_10224	6	5	387.63	protein l 37cc; e-Value: 4.6E-153	587411
Ld_04141	5	5	383.83	alpha- sarcomeric isoform x2; e-Value: 9E-148	683615
sp|P25113|PGAM1_RAT	6	6	382.89	Phosphoglycerate mutase 1 OS=Rattus norvegicus GN=Pgam1 PE=1 SV=4; TOPep_Count=15	2.27229e+06
Ld_10361	7	6	382.87	fructose-bisphosphate aldolase-like; e-Value: 0	1.86872e+06
Ld_09245	5	5	381.84	secreted salivary gland; e-Value: 1.3E-95	1.1203e+06
Ld_02475	6	4	379.04	heat shock protein 70; e-Value: 6.7E-120	1.97324e+06
Ld_02406	5	5	376.52	40s ribosomal protein s8; e-Value: 4.7E-96	1.44445e+06
Ld_08348	8	4	376.34	moesin ezrin radixin homolog 1 isoform x2; e-Value: 0	246402
Ld_07061	6	6	375.15	3-hydroxyisobutyrate mitochondrial; e-Value: 3.4E-123	754261
sp|P11442|CLH1_RAT	6	2	373.65	Clathrin heavy chain 1 OS=Rattus norvegicus GN=Cltc PE=1 SV=3; TOPep_Count=95	179401
Ld_05161	6	6	370.75	glutamine-oxaloacetic partial; e-Value: 0	344426
sp|P01026|CO3_RAT	4	4	367.76	Complement C3 OS=Rattus norvegicus GN=C3 PE=1 SV=3; TOPep_Count=107	310147
sp|P05370|G6PD_RAT	10	9	364.95	Glucose-6-phosphate 1-dehydrogenase OS=Rattus norvegicus GN=G6pdx PE=1 SV=3; TOPep_Count=35	660865
sp|Q10758|K2C8_RAT	5	1	364.25	Keratin, type II cytoskeletal 8 OS=Rattus norvegicus GN=Krt8 PE=1 SV=3; TOPep_Count=33	933470
Ld_06020	6	6	361.98	alpha-aminoadipic semialdehyde dehydrogenase; e-Value: 0	601304
sp|P35213|1433B_RAT	5	2	359.14	14-3-3 protein beta/alpha OS=Rattus norvegicus GN=Ywhab PE=1 SV=3; TOPep_Count=17	300341
Ld_06595	7	7	353.82	alpha-aminoadipic semialdehyde mitochondrial; e-Value: 0	527564
Ld_03929	4	2	353.81	synaptic vesicle-associated gtp-binding; e-Value: 8.6E-141	106107
Ld_07500	5	5	353.76	nucleoside diphosphate kinase; e-Value: 2.4E-95	823934
Ld_06215	5	5	352.78	aconitate mitochondrial-like; e-Value: 0	498069
Ld_05814	6	6	352.33	multifunctional protein ade2; e-Value: 0	996206
Ld_07586	5	4	352.31	prohibitin-2 isoform x1; e-Value: 7.9E-147	681680
sp|P38983|RSSA_RAT	4	2	349.62	40S ribosomal protein SA OS=Rattus norvegicus GN=Rpsa PE=1 SV=3; TOPep_Count=15	416643
Ld_02238	5	3	347.88	40s ribosomal protein sa; e-Value: 4.2E-137	1.99318e+06
sp|P45592|COF1_RAT	7	6	346.94	Cofilin-1 OS=Rattus norvegicus GN=Cfl1 PE=1 SV=3; TOPep_Count=12	3.99104e+06
Ld_02979	4	4	346.91	40s ribosomal protein s24; e-Value: 4.3E-72	1.83676e+06
Ld_00704	5	5	338.53	fatty acid synthase; e-Value: 1E-53	1.51852e+06
Ld_10870	8	8	337.73	citrate mitochondrial; e-Value: 0	1.20578e+06
Ld_11171	3	3	336.71	40s ribosomal protein s11; e-Value: 3.5E-94	1.41718e+06
sp|Q05820|LYSC2_RAT	3	1	334.2	Putative lysozyme C-2 OS=Rattus norvegicus GN=Lyz2 PE=5 SV=1; TOPep_Count=8	4.61861e+06
Ld_13183	5	5	333.93	fad-binding protein; e-Value: 6.1E-28	369713
Ld_01487	6	2	331.62	clathrin heavy chain; e-Value: 0	327108
sp|Q9R063|PRDX5_RAT	5	5	328.55	Peroxiredoxin-5, mitochondrial OS=Rattus norvegicus GN=Prdx5 PE=1 SV=1; TOPep_Count=14	2.64864e+06
Ld_01907	5	5	328.52	cuticle protein partial; e-Value: 3.4E-26	2.04147e+07
Ld_11557	6	3	327.43	glyceraldehyde-3-phosphate dehydrogenase; e-Value: 5.6E-127	2.66718e+06
sp|P04636|MDHM_RAT	7	6	326.45	Malate dehydrogenase, mitochondrial OS=Rattus norvegicus GN=Mdh2 PE=1 SV=2; TOPep_Count=24	640233
Ld_02164	6	3	324.93	histone h2b; e-Value: 1.4E-73	3.42105e+06
Ld_10201	6	6	322.08	40s ribosomal protein s9; e-Value: 1.9E-115	1.26264e+06
Ld_01415	4	4	321.97	fatty acid-binding muscle isoform x1; e-Value: 1.3E-45	2.66538e+06
sp|P63245|RACK1_RAT	5	5	321.11	Receptor of activated protein C kinase 1 OS=Rattus norvegicus GN=Rack1 PE=1 SV=3; TOPep_Count=22	235495
Ld_10151	4	4	318.99	heat shock protein 105 kda isoform x2; e-Value: 0	256807
Ld_05598	6	6	318.15	t-complex protein 1 subunit alpha; e-Value: 0	444014
sp|P85970|ARPC2_RAT	4	4	317.56	Actin-related protein 2/3 complex subunit 2 OS=Rattus norvegicus GN=Arpc2 PE=1 SV=1; TOPep_Count=22	879328
Ld_06308	3	3	315.78	ras-related protein rap-1a; e-Value: 2.5E-125	257693
sp|P02793|FRIL1_RAT	3	3	315.78	Ferritin light chain 1 OS=Rattus norvegicus GN=Ftl1 PE=1 SV=3; TOPep_Count=12	235274
Ld_09940	4	4	312.82	pyruvate kinase pkm-like isoform x3; e-Value: 0	220109
Ld_06406	5	5	312.31	60s ribosomal protein l10; e-Value: 2.5E-140	1.52314e+06
Ld_00438	5	5	311.83	60s ribosomal protein l3; e-Value: 0	799191
Ld_08325	4	4	310.28	ribose-phosphate pyrophosphokinase 1 isoform x1; e-Value: 0	531299
Ld_02880	4	4	308.68	acetyl- carboxylase; e-Value: 0	210387
sp|Q6NYB7|RAB1A_RAT	4	2	307.04	Ras-related protein Rab-1A OS=Rattus norvegicus GN=Rab1A PE=1 SV=3; TOPep_Count=18	924334
Ld_06716	5	5	303.51	four and a half lim domains protein 2; e-Value: 2.6E-91	1.44285e+06
sp|P50399|GDIB_RAT	5	5	303.32	Rab GDP dissociation inhibitor beta OS=Rattus norvegicus GN=Gdi2 PE=1 SV=2; TOPep_Count=28	1.10072e+06
sp|P54313|GBB2_RAT	4	3	303.17	Guanine nucleotide-binding protein G(I)/G(S)/G(T) subunit beta-2 OS=Rattus norvegicus GN=Gnb2 PE=1 SV=4; TOPep_Count=13	383969
Ld_02291	4	4	302.2	tumor protein d52 isoform x2; e-Value: 1.7E-55	190218
Ld_04570	4	4	298.45	40s ribosomal protein s15a; e-Value: 1.5E-83	1.05317e+06
Ld_05022	4	4	297.52	40s ribosomal protein s16; e-Value: 5.2E-86	1.93479e+06
sp|Q09073|ADT2_RAT	6	2	294.16	ADP/ATP translocase 2 OS=Rattus norvegicus GN=Slc25a5 PE=1 SV=3; TOPep_Count=21	342537
Ld_05366	6	5	290.7	myosin heavy non-muscle isoform x3; e-Value: 0	234483
sp|P85972|VINC_RAT	7	7	289.18	Vinculin OS=Rattus norvegicus GN=Vcl PE=1 SV=1; TOPep_Count=84	231135
Ld_09865	3	3	287.9	cuticle protein 14 isoform partial; e-Value: 5.6E-40	774676
Ld_03638	5	5	287.77	60s ribosomal protein l9; e-Value: 6.2E-108	934959
sp|P48500|TPIS_RAT	3	2	287.16	Triosephosphate isomerase OS=Rattus norvegicus GN=Tpi1 PE=1 SV=2; TOPep_Count=16	433434
sp|P08011|MGST1_RAT	3	3	286.89	Microsomal glutathione S-transferase 1 OS=Rattus norvegicus GN=Mgst1 PE=1 SV=3; TOPep_Count=6	430383
Ld_00835	4	4	286.77	ribosomal l15; e-Value: 1.1E-105	899120
Ld_03020	5	4	286.47	60s ribosomal protein l7a; e-Value: 7.9E-128	1.02889e+06
Ld_10961	4	4	281.88	filamin partial; e-Value: 8E-39	1.50165e+06
Ld_03061	4	3	281.1	transitional endoplasmic reticulum atpase ter94; e-Value: 0	407798
Ld_11100	5	5	273.96	ribosomal protein s6; e-Value: 7.6E-58	573986
Ld_03388	6	1	272.82	ras-related protein rab-7a; e-Value: 5.1E-128	175094
sp|O88989|MDHC_RAT	4	4	268.69	Malate dehydrogenase, cytoplasmic OS=Rattus norvegicus GN=Mdh1 PE=1 SV=3; TOPep_Count=21	464561
Ld_08743	5	5	267.61	cuticular; e-Value: 4.4E-44	1.49857e+06
Ld_06626	6	6	267.48	40s ribosomal protein s2; e-Value: 1.5E-122	1.19803e+06
sp|O88807|PADI4_RAT	4	4	267.19	Protein-arginine deiminase type-4 OS=Rattus norvegicus GN=Padi4 PE=2 SV=1; TOPep_Count=38	329495
sp|P06866|HPT_RAT	3	3	265.91	Haptoglobin OS=Rattus norvegicus GN=Hp PE=1 SV=3; TOPep_Count=21	376332
Ld_06147	4	4	262.44	d-3-phosphoglycerate dehydrogenase-like; e-Value: 3.7E-158	1.28316e+06
Ld_04174	4	4	259.61	mitochondrial-processing peptidase subunit beta; e-Value: 0	357493
Ld_06157	3	3	258.32	myosin essential light chain; e-Value: 2.3E-66	1.69798e+06
sp|P23785|GRN_RAT	4	4	257.92	Granulins OS=Rattus norvegicus GN=Grn PE=1 SV=3; TOPep_Count=25	3.51535e+06
Ld_01449	6	6	255.14	60s ribosomal protein l8; e-Value: 5.6E-170	1.08853e+06
Ld_10163	2	2	250.53	isocitrate dehydrogenase; e-Value: 0	168789
sp|P62161|CALM_RAT	6	6	249.88	Calmodulin OS=Rattus norvegicus GN=Calm1 PE=1 SV=2; TOPep_Count=9	2.10659e+06
Ld_06022	5	5	248.76	glutathione s-transferase isoform d-like; e-Value: 4.6E-65	1.69943e+06
sp|Q9ESV6|G3PT_RAT	5	1	246.23	Glyceraldehyde-3-phosphate dehydrogenase, testis-specific OS=Rattus norvegicus GN=Gapdhs PE=1 SV=1; TOPep_Count=22	199717
Ld_08410	5	5	246.07	proteasome subunit alpha type-6-like; e-Value: 2.4E-74	474245
sp|Q66HD0|ENPL_RAT	4	2	246.03	Endoplasmin OS=Rattus norvegicus GN=Hsp90b1 PE=1 SV=2; TOPep_Count=47	548556
sp|P61589|RHOA_RAT	5	5	245.34	Transforming protein RhoA OS=Rattus norvegicus GN=Rhoa PE=1 SV=1; TOPep_Count=13	456472
Ld_10276	4	4	244.84	phosphopyruvate hydratase; e-Value: 3.5E-69	677804
Ld_05574	2	2	243.49	adp-sugar pyrophosphatase isoform x1; e-Value: 1.3E-44	284867
sp|P36972|APT_RAT	3	3	240.52	Adenine phosphoribosyltransferase OS=Rattus norvegicus GN=Aprt PE=1 SV=1; TOPep_Count=14	700748
Ld_03499	3	3	236.83	translocon-associated delta subunit; e-Value: 1.7E-24	862104
Ld_11274	3	3	236.79	basement membrane-specific heparan sulfate proteoglycan core partial; e-Value: 0	128851
Ld_09130	3	2	236.05	glycogen phosphorylase; e-Value: 0	185937
sp|Q5XI32|CAPZB_RAT	3	3	236.05	F-actin-capping protein subunit beta OS=Rattus norvegicus GN=Capzb PE=1 SV=1; TOPep_Count=19	536897
Ld_11573	3	3	234.87	trifunctional enzyme subunit mitochondrial; e-Value: 0	199722
sp|O08984|LBR_RAT	3	3	234.87	Lamin-B receptor OS=Rattus norvegicus GN=Lbr PE=1 SV=1; TOPep_Count=28	289409
sp|P00406|COX2_RAT	4	4	233.39	Cytochrome c oxidase subunit 2 OS=Rattus norvegicus GN=Mtco2 PE=1 SV=3; TOPep_Count=6	828611
sp|P05712|RAB2A_RAT	4	1	231.43	Ras-related protein Rab-2A OS=Rattus norvegicus GN=Rab2a PE=2 SV=1; TOPep_Count=15	246625
Ld_08804	3	3	230.77	superoxide dismutase; e-Value: 3.6E-75	729808
Ld_02994	3	3	230.48	translocon-associated protein subunit alpha; e-Value: 8.4E-93	541431
Ld_03120	6	6	228.91	voltage-dependent anion-selective channel protein 2-like; e-Value: 1.2E-124	524094
Ld_10020	3	3	228.13	cytochrome b-c1 complex subunit mitochondrial; e-Value: 1.5E-111	344882
Ld_04202	3	3	227.27	60s ribosomal protein l18; e-Value: 7.4E-96	1.34591e+06
Ld_04687	2	2	221.56	alpha-crystallin b chain-like; e-Value: 8.7E-43	1.08533e+06
Ld_05385	1	1	221.56	cathepsin b; e-Value: 2E-150	1.45493e+06
sp|P01830|THY1_RAT	2	1	221.56	Thy-1 membrane glycoprotein OS=Rattus norvegicus GN=Thy1 PE=1 SV=1; TOPep_Count=9	201902
sp|P04905|GSTM1_RAT	2	2	221.56	Glutathione S-transferase Mu 1 OS=Rattus norvegicus GN=Gstm1 PE=1 SV=2; TOPep_Count=18	356299
sp|P11232|THIO_RAT	2	2	221.56	Thioredoxin OS=Rattus norvegicus GN=Txn PE=1 SV=2; TOPep_Count=7	1.74738e+06
sp|P18418|CALR_RAT	2	2	221.56	Calreticulin OS=Rattus norvegicus GN=Calr PE=1 SV=1; TOPep_Count=27	562803
sp|P20760|IGG2A_RAT	3	2	220.63	Ig gamma-2A chain C region OS=Rattus norvegicus GN=Igg-2a PE=1 SV=1; TOPep_Count=18	760549
Ld_08237	4	4	220.17	endoplasmic reticulum resident protein 29; e-Value: 2.7E-79	294157
Ld_06962	3	3	219.95	protein transport protein sec61 subunit alpha isoform 2; e-Value: 0	394975
Ld_05416	3	3	219.05	rrna 2 -o-methyltransferase fibrillarin; e-Value: 1E-132	452444
Ld_07915	3	3	218.9	stress-induced-phosphoprotein 1; e-Value: 1.2E-169	169391
sp|Q6B345|S10AB_RAT	3	3	216.89	Protein S100-A11 OS=Rattus norvegicus GN=S100a11 PE=3 SV=1; TOPep_Count=5	2.14189e+06
Ld_07388	4	4	216	40s ribosomal protein s23; e-Value: 6.8E-94	1.17108e+06
Ld_00232	3	3	215.52	proliferation-associated protein 2g4; e-Value: 0	338989
Ld_04952	3	2	215.47	guanine nucleotide-binding protein g g g subunit beta-1; e-Value: 0	107478
Ld_05751	3	3	214.44	electron transfer flavoprotein subunit mitochondrial; e-Value: 3E-156	822628
Ld_02783	3	3	214.23	v-type proton atpase subunit b; e-Value: 0	521410
Ld_11441	4	4	213.73	40s ribosomal protein s14; e-Value: 1.8E-89	435797
sp|Q63610|TPM3_RAT	4	3	213.08	Tropomyosin alpha-3 chain OS=Rattus norvegicus GN=Tpm3 PE=1 SV=2; TOPep_Count=21	263814
Ld_03432	3	2	210.05	triosephosphate isomerase; e-Value: 2.6E-132	279536
Ld_01599	5	5	209.48	40s ribosomal protein s7; e-Value: 1.2E-101	423700
Ld_07706	3	3	208.64	60s ribosomal protein l22; e-Value: 2.8E-48	968550
Ld_09844	2	2	208.28	troponin skeletal muscle isoform x3; e-Value: 2E-112	1.63044e+06
Ld_11338	3	3	207.64	trifunctional purine biosynthetic protein adenosine-3; e-Value: 0	141958
Ld_05902	5	5	207.52	ribosomal protein l19; e-Value: 1.2E-107	1.13705e+06
Ld_02831	2	2	205	bifunctional 3 -phosphoadenosine 5 -phosphosulfate synthase 2; e-Value: 0	237206
Ld_10420	2	1	205	histone; e-Value: 1.9E-79	835432
sp|Q5XIH7|PHB2_RAT	2	1	205	Prohibitin-2 OS=Rattus norvegicus GN=Phb2 PE=1 SV=1; TOPep_Count=26	209279
sp|P10760|SAHH_RAT	3	2	204.88	Adenosylhomocysteinase OS=Rattus norvegicus GN=Ahcy PE=1 SV=3; TOPep_Count=27	79293.4
sp|P62815|VATB2_RAT	2	2	204.79	V-type proton ATPase subunit B, brain isoform OS=Rattus norvegicus GN=Atp6v1b2 PE=1 SV=1; TOPep_Count=29	462932
Ld_07273	3	3	204.38	hydroxymethylglutaryl- cytoplasmic-like; e-Value: 2.2E-147	201797
sp|P04906|GSTP1_RAT	4	4	203.92	Glutathione S-transferase P OS=Rattus norvegicus GN=Gstp1 PE=1 SV=2; TOPep_Count=11	926457
sp|Q63279|K1C19_RAT	6	1	201.7	Keratin, type I cytoskeletal 19 OS=Rattus norvegicus GN=Krt19 PE=1 SV=2; TOPep_Count=33	244529
sp|P19804|NDKB_RAT	3	3	200.59	Nucleoside diphosphate kinase B OS=Rattus norvegicus GN=Nme2 PE=1 SV=1; TOPep_Count=12	378141
sp|P62909|RS3_RAT	4	1	200.42	40S ribosomal protein S3 OS=Rattus norvegicus GN=Rps3 PE=1 SV=1; TOPep_Count=19	225688
sp|P63039|CH60_RAT	4	3	199.06	60 kDa heat shock protein, mitochondrial OS=Rattus norvegicus GN=Hspd1 PE=1 SV=1; TOPep_Count=36	285034
Ld_07894	6	6	195.56	40s ribosomal protein s19-like; e-Value: 5.4E-79	1.28453e+06
sp|Q8K3K4|SPB10_RAT	5	5	195.45	Serpin B10 OS=Rattus norvegicus GN=Serpinb10 PE=2 SV=1; TOPep_Count=27	1.07357e+06
Ld_01080	4	4	192.33	muscle-specific protein 20; e-Value: 1.4E-49	593251
sp|O35509|RB11B_RAT	4	4	189.27	Ras-related protein Rab-11B OS=Rattus norvegicus GN=Rab11b PE=1 SV=4; TOPep_Count=16	512179
Ld_02142	4	1	186.99	ras-related protein rab-2a; e-Value: 3.5E-124	109148
Ld_12634	5	5	185.68	fatty acid synthase-like; e-Value: 7.5E-60	488491
Ld_06850	3	3	185.55	t-complex protein 1 subunit beta; e-Value: 0	319922
Ld_00033	4	4	184.76	cathepsin partial; e-Value: 1.8E-129	1.46271e+06
Ld_10705	3	3	184.19	histone 1; e-Value: 1.2E-30	637606
Ld_09327	3	3	183.48	cofilin actin-depolymerizing factor homolog; e-Value: 3.5E-67	502226
Ld_03975	3	1	180.9	glucose-6-phosphate 1-dehydrogenase isoform x2; e-Value: 0	107851
Ld_03510	3	3	179.52	adenylate kinase isoenzyme 1 isoform x2; e-Value: 2.8E-89	742926
sp|P11598|PDIA3_RAT	3	2	178.98	Protein disulfide-isomerase A3 OS=Rattus norvegicus GN=Pdia3 PE=1 SV=2; TOPep_Count=33	164853
Ld_11268	4	4	177.07	40s ribosomal protein s20; e-Value: 7.9E-58	289439
Ld_07031	4	4	175.2	spectrin beta chain isoform x1; e-Value: 0	183938
sp|Q6RUV5|RAC1_RAT	4	3	174.65	Ras-related C3 botulinum toxin substrate 1 OS=Rattus norvegicus GN=Rac1 PE=1 SV=1; TOPep_Count=9	847972
Ld_09094	3	3	173.82	ornithine mitochondrial; e-Value: 0	196841
sp|P24368|PPIB_RAT	2	2	171.55	Peptidyl-prolyl cis-trans isomerase B OS=Rattus norvegicus GN=Ppib PE=1 SV=3; TOPep_Count=15	328175
Ld_01886	4	4	171.45	chondroitin proteoglycan 2-like; e-Value: 0.0000008	273802
sp|Q9EQS0|TALDO_RAT	4	4	170.28	Transaldolase OS=Rattus norvegicus GN=Taldo1 PE=1 SV=2; TOPep_Count=23	834053
Ld_04641	3	3	168.55	t-complex protein 1 subunit gamma; e-Value: 0	212535
Ld_08470	4	4	168.07	adenylosuccinate lyase; e-Value: 0	289209
sp|P10960|SAP_RAT	3	3	166.94	Prosaposin OS=Rattus norvegicus GN=Psap PE=1 SV=1; TOPep_Count=35	1.61531e+06
sp|P62890|RL30_RAT	2	2	164.31	60S ribosomal protein L30 OS=Rattus norvegicus GN=Rpl30 PE=3 SV=2; TOPep_Count=8	358537
Ld_02193	4	4	163.4	dolichyl-diphosphooligosaccharide--protein glycosyltransferase 48 kda subunit; e-Value: 0	324273
Ld_06766	2	2	163.06	40s ribosomal protein s15; e-Value: 3.2E-89	602383
Ld_01075	3	3	162.98	proteasome subunit beta type-5; e-Value: 1.1E-119	110355
sp|P15865|H14_RAT	3	3	162.68	Histone H1.4 OS=Rattus norvegicus GN=Hist1h1e PE=1 SV=3; TOPep_Count=12	606225
sp|P81155|VDAC2_RAT	2	2	162.34	Voltage-dependent anion-selective channel protein 2 OS=Rattus norvegicus GN=Vdac2 PE=1 SV=2; TOPep_Count=16	237421
Ld_08231	2	2	161.87	muscle-specific protein 20-like; e-Value: 1.9E-56	568646
sp|O88766|MMP8_RAT	3	3	161.55	Neutrophil collagenase OS=Rattus norvegicus GN=Mmp8 PE=2 SV=1; TOPep_Count=22	388735
Ld_08358	2	2	160.66	probable isocitrate dehydrogenase; e-Value: 0	302783
sp|O08619|F13A_RAT	2	2	159.75	Coagulation factor XIII A chain OS=Rattus norvegicus GN=F13a1 PE=2 SV=3; TOPep_Count=36	278217
sp|P01946|HBA_RAT	4	4	159.74	Hemoglobin subunit alpha-1/2 OS=Rattus norvegicus GN=Hba1 PE=1 SV=3; TOPep_Count=9	1.14915e+06
sp|Q8CFN2|CDC42_RAT	3	2	159.34	Cell division control protein 42 homolog OS=Rattus norvegicus GN=Cdc42 PE=1 SV=2; TOPep_Count=9	479558
Ld_06302	4	1	158.17	gtp-binding nuclear protein ran; e-Value: 3.3E-145	227206
sp|P20759|IGHG1_RAT	2	1	157.75	Ig gamma-1 chain C region OS=Rattus norvegicus PE=1 SV=1; TOPep_Count=13	801022
Ld_03665	2	2	157.66	vinculin isoform x4; e-Value: 0	100266
sp|P04897|GNAI2_RAT	4	3	157.04	Guanine nucleotide-binding protein G(i) subunit alpha-2 OS=Rattus norvegicus GN=Gnai2 PE=1 SV=3; TOPep_Count=20	619166
Ld_07354	4	2	156.75	60s ribosomal protein l26; e-Value: 1.1E-83	171476
Ld_07859	3	3	156.07	coatomer subunit beta; e-Value: 0	103233
Ld_02738	4	4	155.87	60s ribosomal protein partial; e-Value: 5.7E-48	1.01806e+06
Ld_08881	2	2	154.94	pyruvate dehydrogenase e1 component subunit mitochondrial-like; e-Value: 1.9E-153	176949
Ld_04090	3	3	154.86	filamin-a isoform x5; e-Value: 2.3E-49	147813
Ld_01976	3	3	154.74	60s ribosomal protein l23a; e-Value: 2.8E-68	1.06205e+06
Ld_00023	3	3	153.83	glutamate dehydrogenase; e-Value: 0	168362
Ld_07855	4	3	151.91	glyceraldehyde 3 phosphate dehydrogenase partial; e-Value: 3.5E-56	710275
sp|P11517|HBB2_RAT	3	1	149.35	Hemoglobin subunit beta-2 OS=Rattus norvegicus PE=1 SV=2; TOPep_Count=12	298911
sp|Q63716|PRDX1_RAT	3	1	148.85	Peroxiredoxin-1 OS=Rattus norvegicus GN=Prdx1 PE=1 SV=1; TOPep_Count=14	350858
sp|M0RC99|RAB5A_RAT	3	3	144.52	Ras-related protein Rab-5A OS=Rattus norvegicus GN=Rab5a PE=2 SV=1; TOPep_Count=14	441274
Ld_02033	3	1	143.85	retinal dehydrogenase 1; e-Value: 5.5E-47	454171
Ld_08338	3	2	143.83	t-complex protein 1 subunit eta; e-Value: 0	340764
Ld_07396	2	2	141.89	ubiquitin-conjugating enzyme e2-17 kda; e-Value: 3.7E-102	569562
Ld_02389	2	2	141.83	adenosine kinase 2 isoform x1; e-Value: 2.4E-90	90950
Ld_03538	2	2	141.83	succinyl- ligase; e-Value: 2.1E-179	281157
Ld_05263	2	2	141.83	dihydrolipoyl mitochondrial; e-Value: 0	196610
Ld_06347	2	2	141.83	adenosine kinase 2; e-Value: 8.4E-116	299990
Ld_10282	2	2	141.83	phosphoglycerate kinase; e-Value: 0	290002
Ld_11646	3	3	140.29	failed axon connections isoform x2; e-Value: 5.1E-161	216369
Ld_03157	3	3	139.65	60s ribosomal protein l18a; e-Value: 8.6E-85	795049
sp|P35704|PRDX2_RAT	2	1	139.12	Peroxiredoxin-2 OS=Rattus norvegicus GN=Prdx2 PE=1 SV=3; TOPep_Count=9	40199.4
Ld_07122	3	3	138.04	ubiquitin-40s ribosomal protein s27a; e-Value: 5.8E-25	225728
Ld_02194	2	2	137.3	6-phosphogluconate decarboxylating; e-Value: 0	354990
Ld_06717	3	3	136.97	four and a half lim domains protein 2; e-Value: 1.4E-66	799529
sp|Q5U300|UBA1_RAT	2	2	136.83	Ubiquitin-like modifier-activating enzyme 1 OS=Rattus norvegicus GN=Uba1 PE=1 SV=1; TOPep_Count=54	187941
sp|P21575|DYN1_RAT	2	2	136.46	Dynamin-1 OS=Rattus norvegicus GN=Dnm1 PE=1 SV=2; TOPep_Count=56	163628
Ld_07783	2	2	134.42	translocon-associated protein subunit gamma; e-Value: 8.6E-109	1.24314e+06
Ld_05221	4	3	133.58	glucose-6-phosphate isomerase; e-Value: 0	235755
sp|O88656|ARC1B_RAT	4	4	133.05	Actin-related protein 2/3 complex subunit 1B OS=Rattus norvegicus GN=Arpc1b PE=1 SV=3; TOPep_Count=19	605042
Ld_04947	2	2	132.81	leucine-rich repeat-containing protein partial; e-Value: 0.00000000000000025	164346
sp|P02091|HBB1_RAT	3	1	132.79	Hemoglobin subunit beta-1 OS=Rattus norvegicus GN=Hbb PE=1 SV=3; TOPep_Count=12	1.20255e+06
Ld_05089	2	2	132.71	valine--trna ligase; e-Value: 0	78675.7
sp|P09034|ASSY_RAT	2	2	132.71	Argininosuccinate synthase OS=Rattus norvegicus GN=Ass1 PE=1 SV=1; TOPep_Count=25	599142
Ld_09842	2	2	132.36	arginine--trna cytoplasmic; e-Value: 0	156876
Ld_00250	3	3	132.35	nadh-ubiquinone oxidoreductase 75 kda mitochondrial-like; e-Value: 0	237500
Ld_02717	2	2	131.87	fk506-binding protein 2; e-Value: 1.9E-91	75885
Ld_11647	2	2	131.12	40s ribosomal protein s17-like; e-Value: 2.6E-73	528189
Ld_07264	3	3	130.76	dolichyl-diphosphooligosaccharide--protein glycosyltransferase subunit 2-like; e-Value: 5.2E-174	254746
sp|Q5XIM9|TCPB_RAT	2	2	130.02	T-complex protein 1 subunit beta OS=Rattus norvegicus GN=Cct2 PE=1 SV=3; TOPep_Count=37	241828
Ld_11599	3	3	129.47	coatomer subunit gamma-2; e-Value: 0	425359
sp|Q5XI73|GDIR1_RAT	3	3	129.46	Rho GDP-dissociation inhibitor 1 OS=Rattus norvegicus GN=Arhgdia PE=1 SV=1; TOPep_Count=14	1.60382e+06
sp|P61980|HNRPK_RAT	2	2	129.39	Heterogeneous nuclear ribonucleoprotein K OS=Rattus norvegicus GN=Hnrnpk PE=1 SV=1; TOPep_Count=27	240153
Ld_00575	2	2	129.04	cytochrome b5; e-Value: 3.7E-33	635478
sp|Q6AYC4|CAPG_RAT	2	2	127.77	Macrophage-capping protein OS=Rattus norvegicus GN=Capg PE=1 SV=1; TOPep_Count=16	1.17301e+06
Ld_03136	2	2	127.56	60s ribosomal protein l12; e-Value: 7.4E-98	394380
Ld_11312	2	2	126.98	phosphate carrier mitochondrial; e-Value: 1.6E-180	643984
sp|P04157|PTPRC_RAT	2	2	126.98	Receptor-type tyrosine-protein phosphatase C OS=Rattus norvegicus GN=Ptprc PE=1 SV=2; TOPep_Count=65	85855.2
sp|Q63189|PRG2_RAT	2	2	126.58	Bone marrow proteoglycan OS=Rattus norvegicus GN=Prg2 PE=2 SV=1; TOPep_Count=12	539713
sp|P81718|PTN6_RAT	2	2	126.43	Tyrosine-protein phosphatase non-receptor type 6 OS=Rattus norvegicus GN=Ptpn6 PE=1 SV=1; TOPep_Count=41	167908
Ld_00789	3	3	126.39	eukaryotic translation initiation factor 3 subunit c; e-Value: 4.9E-162	131689
sp|P14668|ANXA5_RAT	2	1	125.27	Annexin A5 OS=Rattus norvegicus GN=Anxa5 PE=1 SV=3; TOPep_Count=25	122669
sp|Q6MG61|CLIC1_RAT	2	2	125.27	Chloride intracellular channel protein 1 OS=Rattus norvegicus GN=Clic1 PE=1 SV=1; TOPep_Count=17	333832
sp|Q4KLF8|ARPC5_RAT	2	1	124.34	Actin-related protein 2/3 complex subunit 5 OS=Rattus norvegicus GN=Arpc5 PE=1 SV=3; TOPep_Count=12	1.21606e+06
Ld_07407	5	5	124.22	dolichyl-diphosphooligosaccharide--protein glycosyltransferase subunit 1; e-Value: 0	122871
Ld_04617	2	2	124.12	enolase; e-Value: 0	1.99294e+06
Ld_00359	2	2	124.09	coronin-6; e-Value: 0	175775
Ld_00614	2	2	124.09	dynein light chain cytoplasmic-like; e-Value: 5.7E-56	273526
Ld_01364	2	2	124.09	proteasome subunit beta type-7; e-Value: 8.6E-117	79666.7
Ld_00858	2	2	123.78	eukaryotic translation initiation factor 3 subunit d; e-Value: 0	106172
sp|Q06606|GRZ2_RAT	3	3	122.93	Granzyme-like protein 2 OS=Rattus norvegicus GN=Mcpt10 PE=2 SV=1; TOPep_Count=14	179965
Ld_09885	3	3	121.3	60s ribosomal protein l10a; e-Value: 4.9E-122	342916
Ld_09544	1	1	121.27	epididymal secretory protein e1; e-Value: 4.9E-32	870984
Ld_07704	2	2	121.13	#NAME?	206507
sp|P12749|RL26_RAT	3	1	118.88	60S ribosomal protein L26 OS=Rattus norvegicus GN=Rpl26 PE=1 SV=1; TOPep_Count=9	63617
sp|Q4FZY0|EFHD2_RAT	3	3	117.75	EF-hand domain-containing protein D2 OS=Rattus norvegicus GN=Efhd2 PE=1 SV=1; TOPep_Count=16	151602
Ld_06777	2	1	116.15	rna-binding protein; e-Value: 2.8E-28	607947
Ld_11204	3	2	115.81	guanine nucleotide-binding protein g subunit alpha; e-Value: 0	161120
Ld_00717	2	2	115.58	4-hydroxyphenylpyruvate dioxygenase; e-Value: 0	372763
sp|O55006|ROB1_RAT	2	2	114.11	Protein RoBo-1 OS=Rattus norvegicus PE=1 SV=1; TOPep_Count=12	481347
Ld_05231	2	2	113.85	cathepsin d; e-Value: 9E-156	727743
Ld_03282	2	2	113.71	innexin inx2-like; e-Value: 1.3E-171	561560
Ld_01358	2	2	112.83	60s ribosomal protein l35; e-Value: 1.8E-56	231404
Ld_09669	2	2	111.75	ap-2 complex subunit alpha; e-Value: 0	108407
Ld_04862	2	2	111	papilin- partial; e-Value: 0	106437
Ld_00184	1	1	110.78	innexin inx2; e-Value: 3.1E-159	276328
Ld_00598	1	1	110.78	titin isoform x4; e-Value: 0	145096
Ld_00707	1	1	110.78	aminoacyl trna synthase complex-interacting multifunctional protein 1; e-Value: 5.1E-81	123815
Ld_00827	1	1	110.78	26s proteasome non-atpase regulatory subunit 1; e-Value: 0	131629
Ld_00973	1	1	110.78	pyruvate mitochondrial isoform x1; e-Value: 0	234795
Ld_01036	1	1	110.78	3-hydroxyisobutyryl- mitochondrial; e-Value: 1.4E-162	118087
Ld_01161	1	1	110.78	ubiquitin-like modifier-activating enzyme 1; e-Value: 0	211671
Ld_01532	1	1	110.78	probable glutamine--trna ligase; e-Value: 0	71111.6
Ld_01866	1	1	110.78	tyrosine tryptophan; e-Value: 1.3E-33	56288.4
Ld_02011	1	1	110.78	sodium potassium-transporting atpase subunit alpha-3- partial; e-Value: 3.3E-53	381719
Ld_02058	1	1	110.78	26s protease regulatory subunit 8; e-Value: 0	31474.7
Ld_02063	1	1	110.78	eukaryotic translation initiation factor 2 subunit 3; e-Value: 0	211507
Ld_02541	1	1	110.78	glycine dehydrogenase mitochondrial; e-Value: 0	200026
Ld_03724	1	1	110.78	dolichyl-diphosphooligosaccharide--protein glycosyltransferase subunit stt3b; e-Value: 0	127004
Ld_03737	1	1	110.78	tropinone reductase 2-like; e-Value: 5.3E-69	141461
Ld_03866	1	1	110.78	coatomer subunit zeta-1 isoform x2; e-Value: 2.4E-99	41299.3
Ld_04133	1	1	110.78	ribosomal protein l27; e-Value: 4.6E-50	2.20267e+06
Ld_04173	1	1	110.78	ras-like gtp-binding protein rho1; e-Value: 8.4E-29	280391
Ld_04519	1	1	110.78	tropinone reductase 2-like isoform x1; e-Value: 1.2E-65	1.22466e+06
Ld_04689	1	1	110.78	minor histocompatibility antigen h13; e-Value: 0	129176
Ld_05461	1	1	110.78	catalase; e-Value: 0	88006.8
Ld_05481	1	1	110.78	vacuolar protein sorting-associated protein 35; e-Value: 0	43429.5
Ld_05591	1	1	110.78	sorting nexin-12; e-Value: 1.7E-102	74551
Ld_05660	1	1	110.78	mitochondrial import inner membrane translocase subunit tim8; e-Value: 1.1E-39	101694
Ld_06307	1	1	110.78	rab gdp dissociation inhibitor alpha; e-Value: 1.5E-75	651272
Ld_06325	1	1	110.78	catalase; e-Value: 0	86577.7
Ld_06357	1	1	110.78	signal recognition particle 9 kda protein; e-Value: 3.3E-30	330290
Ld_06407	1	1	110.78	v-type proton atpase subunit c; e-Value: 0	42980.6
Ld_06565	1	1	110.78	chymotrypsin-like protease ctrl-1; e-Value: 1.5E-20	378778
Ld_07415	1	1	110.78	neutral alpha-glucosidase ab isoform x4; e-Value: 0	280214
Ld_08402	1	1	110.78	eukaryotic translation initiation factor 3 subunit a; e-Value: 0	71773.8
Ld_08509	1	1	110.78	cuticle protein 14 isoform partial; e-Value: 1.3E-41	68251.9
Ld_08675	1	1	110.78	v-type proton atpase subunit e; e-Value: 1.1E-104	138011
Ld_08761	1	1	110.78	5-methyltetrahydropteroyltriglutamate--homocysteine s-methyltransferase; e-Value: 0	155769
Ld_09234	1	1	110.78	cathepsin l; e-Value: 9.4E-46	149811
Ld_09372	1	1	110.78	ribosomal protein s25; e-Value: 2.5E-45	1.53677e+06
Ld_09650	1	1	110.78	cap-gly domain-containing linker protein 1 isoform b; e-Value: 1.2E-53	74374.3
Ld_10024	1	1	110.78	cytochrome c oxidase subunit 6b1-like; e-Value: 1.2E-29	365876
Ld_10968	1	1	110.78	thioredoxin-related transmembrane protein 1-like; e-Value: 1.5E-101	87208.9
Ld_11655	1	1	110.78	menin; e-Value: 0	165794
Ld_13056	1	1	110.78	o-methyltransferase 2; e-Value: 1.4E-91	89189.7
sp|P18420|PSA1_RAT	1	1	110.78	Proteasome subunit alpha type-1 OS=Rattus norvegicus GN=Psma1 PE=1 SV=2; TOPep_Count=18	48516
sp|P18422|PSA3_RAT	1	1	110.78	Proteasome subunit alpha type-3 OS=Rattus norvegicus GN=Psma3 PE=1 SV=3; TOPep_Count=14	189640
sp|P20762|IGG2C_RAT	1	1	110.78	Ig gamma-2C chain C region OS=Rattus norvegicus PE=2 SV=1; TOPep_Count=15	1.67801e+06
sp|P62271|RS18_RAT	1	1	110.78	40S ribosomal protein S18 OS=Rattus norvegicus GN=Rps18 PE=1 SV=3; TOPep_Count=12	249055
sp|P70709|ECP_RAT	1	1	110.78	Eosinophil cationic protein OS=Rattus norvegicus GN=Rnase3 PE=2 SV=1; TOPep_Count=9	127814
sp|P85973|PNPH_RAT	1	1	110.78	Purine nucleoside phosphorylase OS=Rattus norvegicus GN=Pnp PE=1 SV=1; TOPep_Count=21	401820
sp|Q6P6T4|EMAL2_RAT	1	1	110.78	Echinoderm microtubule-associated protein-like 2 OS=Rattus norvegicus GN=Eml2 PE=1 SV=1; TOPep_Count=32	85323.9
sp|Q6PDU1|SRSF2_RAT	1	1	110.78	Serine/arginine-rich splicing factor 2 OS=Rattus norvegicus GN=Srsf2 PE=1 SV=3; TOPep_Count=11	127811
sp|Q7TPB1|TCPD_RAT	1	1	110.78	T-complex protein 1 subunit delta OS=Rattus norvegicus GN=Cct4 PE=1 SV=3; TOPep_Count=37	286028
sp|Q7TQM5|KPRP_RAT	1	1	110.78	Keratinocyte proline-rich protein OS=Rattus norvegicus GN=Kprp PE=2 SV=1; TOPep_Count=21	533086
Ld_07989	2	2	110.42	uncharacterized protein loc105698183; e-Value: 7.6E-25	605419
sp|B2GUZ5|CAZA1_RAT	5	4	109.45	F-actin-capping protein subunit alpha-1 OS=Rattus norvegicus GN=Capza1 PE=1 SV=1; TOPep_Count=16	645506
Ld_10340	3	3	109.05	ribosomal protein s18; e-Value: 6.9E-100	549852
sp|O35828|CORO7_RAT	2	2	108.72	Coronin-7 OS=Rattus norvegicus GN=Coro7 PE=1 SV=2; TOPep_Count=40	48128.3
Ld_09029	2	2	108.6	eukaryotic peptide chain release factor subunit 1 isoform x2; e-Value: 0	70819.3
sp|P20059|HEMO_RAT	4	4	108.36	Hemopexin OS=Rattus norvegicus GN=Hpx PE=1 SV=3; TOPep_Count=29	306098
Ld_05297	2	1	107.53	histone -like; e-Value: 1.2E-24	1.09887e+06
sp|P01048|KNT1_RAT	3	3	107.06	T-kininogen 1 OS=Rattus norvegicus GN=Map1 PE=1 SV=2; TOPep_Count=24	478179
Ld_10695	3	3	106.35	t-complex protein 1 subunit zeta; e-Value: 0	128319
Ld_01395	3	3	106.17	l-xylulose reductase-like; e-Value: 4.9E-59	193947
Ld_02447	2	2	104.8	gtp-binding protein sar1b; e-Value: 3.6E-123	569052
Ld_03014	3	3	104.34	t-complex protein 1 subunit partial; e-Value: 8.9E-170	518293
Ld_08339	3	3	103.66	myosin regulatory light polypeptide 9-like; e-Value: 1.5E-75	525798
Ld_05655	5	5	102.88	gmp synthase; e-Value: 0	594666
Ld_05114	2	2	101.63	atp-binding cassette sub-family e member 1; e-Value: 0	288877
sp|P52925|HMGB2_RAT	2	2	100.1	High mobility group protein B2 OS=Rattus norvegicus GN=Hmgb2 PE=2 SV=2; TOPep_Count=13	140071
Ld_00549	2	2	98.81	40s ribosomal protein s28; e-Value: 1.3E-31	550586
sp|Q9JJ54|HNRPD_RAT	3	3	98.29	Heterogeneous nuclear ribonucleoprotein D0 OS=Rattus norvegicus GN=Hnrnpd PE=1 SV=2; TOPep_Count=15	226199
sp|Q4QQT4|2AAB_RAT	1	1	97.64	Serine/threonine-protein phosphatase 2A 65 kDa regulatory subunit A beta isoform OS=Rattus norvegicus GN=Ppp2r1b PE=2 SV=1; TOPep_Count=37	494983
Ld_07905	3	2	97.25	partial; e-Value: 1.1E-54	105609
Ld_04067	2	1	96.96	protein disulfide-isomerase a3; e-Value: 2.1E-108	392447
sp|P62828|RAN_RAT	4	1	96.74	GTP-binding nuclear protein Ran OS=Rattus norvegicus GN=Ran PE=1 SV=3; TOPep_Count=11	395639
Ld_12757	4	3	96.53	glycine amidinotransferase; e-Value: 2E-66	378931
Ld_07269	3	3	95.95	60s ribosomal protein l23; e-Value: 6.8E-91	531100
Ld_08930	5	5	95.35	peroxisomal multifunctional enzyme type 2 isoform x1; e-Value: 0	326676
Ld_06354	2	2	95.11	nadh-cytochrome b5 reductase 3-like isoform x1; e-Value: 2.1E-125	140714
sp|P04041|GPX1_RAT	2	2	94.84	Glutathione peroxidase 1 OS=Rattus norvegicus GN=Gpx1 PE=1 SV=4; TOPep_Count=13	111113
Ld_06323	2	2	94.81	atp synthase subunit mitochondrial; e-Value: 2.3E-168	594382
Ld_00468	1	1	94.22	4-hydroxybutyrate coenzyme a transferase-like; e-Value: 0	571859
Ld_01965	1	1	94.22	histamine release factor; e-Value: 3.4E-74	2.23678e+06
Ld_02008	1	1	94.22	cytochrome c oxidase subunit mitochondrial-like; e-Value: 3.9E-31	359941
Ld_03298	1	1	94.22	v-type proton atpase subunit d; e-Value: 0	179015
Ld_03528	1	1	94.22	glutathione s-transferase; e-Value: 2.7E-96	1.25072e+06
Ld_04688	1	1	94.22	protein ergic-53; e-Value: 1.4E-180	227334
Ld_04743	1	1	94.22	2-oxoglutarate mitochondrial isoform x5; e-Value: 0	108223
Ld_04795	1	1	94.22	isocitrate dehydrogenase; e-Value: 0	200634
Ld_05061	1	1	94.22	probable pyruvate dehydrogenase e1 component subunit mitochondrial isoform x2; e-Value: 0	131272
Ld_05096	1	1	94.22	glutathione s-transferase isoform d-like; e-Value: 1.8E-80	505824
Ld_05726	1	1	94.22	electron transfer flavoprotein subunit beta-like; e-Value: 4.5E-116	132625
Ld_05748	1	1	94.22	smoothelin-like protein 1; e-Value: 5.4E-55	343467
Ld_06071	1	1	94.22	myophilin; e-Value: 1.9E-82	130437
Ld_06145	1	1	94.22	proteasome subunit alpha type-3-like; e-Value: 2.9E-45	190783
Ld_09016	1	1	94.22	endothelial differentiation-related factor 1-like; e-Value: 3E-70	118493
Ld_10039	1	1	94.22	n-chimaerin; e-Value: 0	246163
Ld_10096	1	1	94.22	60s ribosomal protein l38; e-Value: 3.8E-27	557648
Ld_11419	1	1	94.22	glutathione s-transferase mu 2; e-Value: 2.6E-77	445320
Ld_12345	1	1	94.22	zinc metalloproteinase nas-4; e-Value: 1.4E-22	1.18029e+06
Ld_13105	1	1	94.22	apolipophorins-like; e-Value: 4.3E-48	231065
sp|P16036|MPCP_RAT	1	1	94.22	Phosphate carrier protein, mitochondrial OS=Rattus norvegicus GN=Slc25a3 PE=1 SV=1; TOPep_Count=21	94965.5
sp|P16573|CEAM1_RAT	1	1	94.22	Carcinoembryonic antigen-related cell adhesion molecule 1 OS=Rattus norvegicus GN=Ceacam1 PE=1 SV=3; TOPep_Count=23	450720
sp|P24090|FETUA_RAT	1	1	94.22	Alpha-2-HS-glycoprotein OS=Rattus norvegicus GN=Ahsg PE=1 SV=2; TOPep_Count=18	198263
sp|P38652|PGM1_RAT	1	1	94.22	Phosphoglucomutase-1 OS=Rattus norvegicus GN=Pgm1 PE=1 SV=2; TOPep_Count=37	64752
sp|Q3T1L0|A16A1_RAT	1	1	94.22	Aldehyde dehydrogenase family 16 member A1 OS=Rattus norvegicus GN=Aldh16a1 PE=2 SV=1; TOPep_Count=26	122050
sp|Q63356|MYO1E_RAT	1	1	94.22	Unconventional myosin-Ie OS=Rattus norvegicus GN=Myo1e PE=1 SV=1; TOPep_Count=67	103326
sp|Q63569|PRS6A_RAT	1	1	94.22	26S protease regulatory subunit 6A OS=Rattus norvegicus GN=Psmc3 PE=2 SV=1; TOPep_Count=26	140740
sp|Q63598|PLST_RAT	1	1	94.22	Plastin-3 OS=Rattus norvegicus GN=Pls3 PE=1 SV=2; TOPep_Count=39	538877
sp|Q6IUU3|QSOX1_RAT	1	1	94.22	Sulfhydryl oxidase 1 OS=Rattus norvegicus GN=Qsox1 PE=1 SV=1; TOPep_Count=42	38938
sp|Q9JLN4|PGRP1_RAT	1	1	94.22	Peptidoglycan recognition protein 1 OS=Rattus norvegicus GN=Pglyrp1 PE=1 SV=1; TOPep_Count=10	682347
sp|P17475|A1AT_RAT	2	2	94.15	Alpha-1-antiproteinase OS=Rattus norvegicus GN=Serpina1 PE=1 SV=2; TOPep_Count=23	249323
Ld_03840	2	2	93.23	60s ribosomal protein l17; e-Value: 1.2E-115	298353
Ld_00770	1	1	92.1	dehydrogenase reductase sdr family member 4-like; e-Value: 9.2E-78	506673
Ld_11366	4	4	89.25	serine cytosolic isoform x1; e-Value: 0	591256
Ld_10352	2	2	88.68	60s ribosomal protein l32; e-Value: 6.3E-70	230837
Ld_00017	1	1	87.29	puromycin-sensitive aminopeptidase isoform x1; e-Value: 0	116043
Ld_10682	2	2	86.9	puromycin-sensitive aminopeptidase; e-Value: 0	340753
sp|P20291|AL5AP_RAT	3	3	85.63	Arachidonate 5-lipoxygenase-activating protein OS=Rattus norvegicus GN=Alox5ap PE=1 SV=2; TOPep_Count=6	607652
Ld_10469	2	1	85.61	fructose- -bisphosphatase 1; e-Value: 0	420539
Ld_02702	1	1	85.54	probable chitinase 3; e-Value: 0	191068
sp|P47942|DPYL2_RAT	1	1	84.37	Dihydropyrimidinase-related protein 2 OS=Rattus norvegicus GN=Dpysl2 PE=1 SV=1; TOPep_Count=33	139905
Ld_09528	3	2	84.31	aspartate mitochondrial; e-Value: 0	302025
Ld_13985	2	2	83.94	choline ethanolamine kinase isoform x2; e-Value: 0.0000000000000011	269397
sp|Q6P502|TCPG_RAT	2	2	83.27	T-complex protein 1 subunit gamma OS=Rattus norvegicus GN=Cct3 PE=1 SV=1; TOPep_Count=38	208177
Ld_11341	2	1	82.64	succinate dehydrogenase; e-Value: 0	91068.4
Ld_06549	1	1	82.07	eukaryotic translation initiation factor 3 subunit i; e-Value: 1E-158	368382
Ld_08873	1	1	81.86	peroxisomal acyl-coenzyme a oxidase 3; e-Value: 0	127471
Ld_02708	2	2	81.26	probable transaldolase; e-Value: 6.3E-164	285754
Ld_03577	2	1	80.59	sodium potassium adenosine partial; e-Value: 4.9E-76	461532
Ld_13397	2	1	80.49	---NA---; e-Value: -	148473
Ld_09653	3	3	80.36	laminin subunit gamma-1; e-Value: 0	178316
Ld_08931	1	1	79.9	low quality protein: twitchin- partial; e-Value: 0	80037.3
sp|P62893|RL39_RAT	1	1	78.73	60S ribosomal protein L39 OS=Rattus norvegicus GN=Rpl39 PE=1 SV=2; TOPep_Count=1	269387
sp|P28480|TCPA_RAT	1	1	78.72	T-complex protein 1 subunit alpha OS=Rattus norvegicus GN=Tcp1 PE=1 SV=1; TOPep_Count=35	58600.1
Ld_09217	2	2	78.53	ferritin heavy chain; e-Value: 7.4E-110	189756
Ld_01417	1	1	77.99	chloride intracellular channel exc-4-like; e-Value: 4.3E-133	52436.6
Ld_02080	2	2	77.68	glutamate mitochondrial; e-Value: 7.5E-59	402242
Ld_00487	2	2	76.89	talin-1 isoform x1; e-Value: 0	44643.9
Ld_00231	2	1	75.64	histidine decarboxylase; e-Value: 0	195186
sp|P13084|NPM_RAT	1	1	75.42	Nucleophosmin OS=Rattus norvegicus GN=Npm1 PE=1 SV=1; TOPep_Count=16	154084
Ld_11229	1	1	74.87	adp-ribosylation factor-like protein 1; e-Value: 9.2E-115	137070
Ld_10983	1	1	74.84	zona pellucida-like domain containing protein 11; e-Value: 3E-80	293212
Ld_09833	2	2	73.56	eukaryotic translation initiation factor 4b isoform x2; e-Value: 4.5E-74	530369
sp|O35244|PRDX6_RAT	4	4	72.94	Peroxiredoxin-6 OS=Rattus norvegicus GN=Prdx6 PE=1 SV=3; TOPep_Count=15	189956
Ld_11020	1	1	72.56	12 kda fk506-binding protein; e-Value: 2E-54	308419
sp|P05544|SPA3L_RAT	1	1	72.07	Serine protease inhibitor A3L OS=Rattus norvegicus GN=Serpina3l PE=1 SV=3; TOPep_Count=26	218428
sp|Q3T1K5|CAZA2_RAT	2	1	71.17	F-actin-capping protein subunit alpha-2 OS=Rattus norvegicus GN=Capza2 PE=1 SV=1; TOPep_Count=15	179224
Ld_05651	3	3	70.97	60s ribosomal protein l6-like; e-Value: 4.8E-83	341810
Ld_05014	2	2	70.65	60s ribosomal protein l28; e-Value: 3.7E-38	145628
Ld_03992	1	1	70.23	cytosol aminopeptidase; e-Value: 0	361998
sp|P04276|VTDB_RAT	1	1	69.55	Vitamin D-binding protein OS=Rattus norvegicus GN=Gc PE=1 SV=3; TOPep_Count=27	290188
Ld_07574	1	1	67.71	dnaj homolog subfamily a member 1; e-Value: 1.8E-174	473281
Ld_13390	2	1	67.11	perilipin-2 isoform x1; e-Value: 2.4E-29	393295
sp|P20761|IGG2B_RAT	2	2	66.28	Ig gamma-2B chain C region OS=Rattus norvegicus GN=Igh-1a PE=1 SV=1; TOPep_Count=12	554270
Ld_11259	3	3	64.98	atp synthase subunit mitochondrial; e-Value: 1.7E-27	951218
Ld_03567	1	1	64.57	malate cytoplasmic; e-Value: 2.2E-145	995946
Ld_05607	2	2	64.49	cytochrome c oxidase polypeptide iv; e-Value: 9.3E-66	346514
sp|P30427|PLEC_RAT	2	1	64.41	Plectin OS=Rattus norvegicus GN=Plec PE=1 SV=2; TOPep_Count=343	43571.9
sp|Q63945|SET_RAT	2	2	64.38	Protein SET OS=Rattus norvegicus GN=Set PE=2 SV=2; TOPep_Count=12	403816
Ld_01147	2	2	63.96	fatty acid binding protein; e-Value: 9.3E-37	325192
Ld_12549	2	1	63.68	glycine amidinotransferase; e-Value: 4.4E-70	653482
Ld_00109	1	1	63.03	peptidyl-prolyl cis-trans isomerase; e-Value: 1.7E-104	2.50325e+06
Ld_01837	1	1	62.98	10 kda heat shock mitochondrial; e-Value: 8.2E-50	2.6376e+06
Ld_08307	2	2	62.1	26s proteasome non-atpase regulatory subunit 12 isoform x2; e-Value: 0	95963.8
Ld_06161	3	3	61.5	cytochrome c oxidase subunit mitochondrial-like; e-Value: 1.8E-62	204405
Ld_12354	3	1	61.41	apolipophorins-like; e-Value: 3E-42	80568
Ld_04292	3	3	59.64	60s ribosomal protein l36; e-Value: 1.3E-46	211348
Ld_04461	1	1	59.55	uncharacterized oxidoreductase ssp0419-like; e-Value: 3.9E-40	82166.6
Ld_11593	2	1	59.55	histone h3; e-Value: 2.3E-21	155695
Ld_10926	3	3	59.46	60s ribosomal protein l34; e-Value: 3.2E-60	387139
Ld_07340	2	2	59.13	cytosolic non-specific dipeptidase; e-Value: 0	272357
Ld_05780	2	2	59.01	60s acidic ribosomal protein p1; e-Value: 1.2E-33	3.04135e+06
Ld_05801	2	2	58.12	actin-related protein 2 3 complex subunit 4; e-Value: 4.3E-83	149941
Ld_02254	1	1	58.1	blo t profilin allergen; e-Value: 1.3E-60	289196
Ld_07032	1	1	58.01	unc-112-related protein; e-Value: 0	64435.6
sp|F1M707|NCF1_RAT	2	2	57.76	Neutrophil cytosolic factor 1 OS=Rattus norvegicus GN=Ncf1 PE=1 SV=2; TOPep_Count=27	117496
Ld_02752	1	1	57.68	nadh dehydrogenase; e-Value: 6.9E-116	209007
Ld_06767	2	2	57.67	myosin regulatory light chain 2-like; e-Value: 7.4E-85	323146
sp|P07632|SODC_RAT	1	1	57.67	Superoxide dismutase [Cu-Zn] OS=Rattus norvegicus GN=Sod1 PE=1 SV=2; TOPep_Count=11	315189
Ld_05495	2	2	57.51	elongation factor 1-gamma; e-Value: 0	117656
Ld_07553	1	1	55.38	phenylalanine hydroxylase; e-Value: 0	214038
Ld_09112	1	1	54.93	serine mitochondrial; e-Value: 0	76127.5
sp|P80067|CATC_RAT	2	2	54.81	Dipeptidyl peptidase 1 OS=Rattus norvegicus GN=Ctsc PE=1 SV=3; TOPep_Count=21	235206
sp|P50430|ARSB_RAT	3	3	53.9	Arylsulfatase B OS=Rattus norvegicus GN=Arsb PE=2 SV=2; TOPep_Count=25	232127
Ld_07119	1	1	53.02	phosphoribosyl pyrophosphate synthase-associated protein 2; e-Value: 0	87015.6
sp|P34064|PSA5_RAT	3	2	52.92	Proteasome subunit alpha type-5 OS=Rattus norvegicus GN=Psma5 PE=1 SV=1; TOPep_Count=11	179205
sp|P28064|PSB8_RAT	1	1	52.46	Proteasome subunit beta type-8 OS=Rattus norvegicus GN=Psmb8 PE=1 SV=3; TOPep_Count=18	189596
sp|Q68FR9|EF1D_RAT	1	1	52.17	Elongation factor 1-delta OS=Rattus norvegicus GN=Eef1d PE=1 SV=2; TOPep_Count=19	258508
sp|P21670|PSA4_RAT	3	3	52.06	Proteasome subunit alpha type-4 OS=Rattus norvegicus GN=Psma4 PE=1 SV=1; TOPep_Count=14	240157
Ld_05378	2	2	51.97	atp synthase subunit mitochondrial; e-Value: 1.5E-67	333496
Ld_08076	2	2	51.74	40s ribosomal protein s26; e-Value: 3.9E-60	2.2808e+06
Ld_08041	3	3	51.73	60s ribosomal protein l11; e-Value: 3.7E-104	1.21803e+06
sp|P48037|ANXA6_RAT	3	2	51.47	Annexin A6 OS=Rattus norvegicus GN=Anxa6 PE=1 SV=2; TOPep_Count=49	77803.9
Ld_04553	1	1	50.51	spermidine synthase; e-Value: 3.9E-118	106492
sp|P48721|GRP75_RAT	2	2	49.68	Stress-70 protein, mitochondrial OS=Rattus norvegicus GN=Hspa9 PE=1 SV=3; TOPep_Count=42	630104
Ld_10212	2	1	49.61	proteasome subunit alpha type-5; e-Value: 2.5E-148	390583
Ld_08602	1	1	49.4	trifunctional purine biosynthetic protein adenosine-3; e-Value: 2.6E-132	208441
sp|P12527|LOX5_RAT	1	1	49.29	Arachidonate 5-lipoxygenase OS=Rattus norvegicus GN=Alox5 PE=1 SV=3; TOPep_Count=36	769345
Ld_00295	1	1	49.07	ef-hand_1 domain-containing partial; e-Value: 0.000000000028	323660
Ld_03697	1	1	49.05	secreted salivary gland; e-Value: 8.7E-28	402614
Ld_11700	1	1	48.75	phytanoyl- dioxygenase domain-containing protein 1 isoform x1; e-Value: 1.7E-43	40414.8
Ld_11449	1	1	48.5	catalase; e-Value: 0	400932
sp|Q6IFX1|K1C24_RAT	2	1	48.25	Keratin, type I cytoskeletal 24 OS=Rattus norvegicus GN=Krt24 PE=3 SV=1; TOPep_Count=30	700000
sp|P05708|HXK1_RAT	2	2	47.35	Hexokinase-1 OS=Rattus norvegicus GN=Hk1 PE=1 SV=4; TOPep_Count=51	30897.4
Ld_10027	1	1	46.78	protein set-like isoform x2; e-Value: 3.3E-122	286178
Ld_11342	2	2	46.31	ap-1 complex subunit beta-1; e-Value: 0	86961.5
Ld_00046	1	1	45.74	ras-related protein rab-32; e-Value: 1E-79	312890
Ld_05052	1	1	45.65	serine--trna cytoplasmic; e-Value: 0	164412
Ld_05592	2	2	45.64	lambda-crystallin homolog; e-Value: 3.6E-133	135485
Ld_04482	2	2	45.37	40s ribosomal protein s12; e-Value: 3.5E-71	683996
sp|Q62714|DEF4_RAT	1	1	45.05	Neutrophil antibiotic peptide NP-4 OS=Rattus norvegicus GN=Np4 PE=1 SV=1; TOPep_Count=6	7.9377e+06
Ld_05367	2	2	44.84	camp-dependent protein kinase type i regulatory subunit isoform x1; e-Value: 0	253870
Ld_00943	2	2	44.38	lysosomal alpha-mannosidase; e-Value: 1E-146	66957.1
sp|P00507|AATM_RAT	2	1	44.36	Aspartate aminotransferase, mitochondrial OS=Rattus norvegicus GN=Got2 PE=1 SV=2; TOPep_Count=29	33836.4
Ld_09305	2	2	43.86	t-complex protein 1 subunit epsilon; e-Value: 2.2E-133	91243.7
Ld_11029	1	1	43.81	cytochrome b-c1 complex subunit mitochondrial; e-Value: 1.2E-30	72420.9
Ld_04875	2	2	43.46	elongation factor 1-beta; e-Value: 2.1E-93	450141
Ld_04756	3	3	43.4	60s ribosomal protein l35a; e-Value: 2.3E-51	246259
sp|P31044|PEBP1_RAT	1	1	43.21	Phosphatidylethanolamine-binding protein 1 OS=Rattus norvegicus GN=Pebp1 PE=1 SV=3; TOPep_Count=10	491831
Ld_01149	1	1	43.02	mmel1 protein; e-Value: 8.8E-106	424159
Ld_01008	1	1	42.92	40s ribosomal protein s21; e-Value: 1.1E-29	730351
Ld_08343	2	2	42.84	cytosolic purine 5 -nucleotidase isoform x1; e-Value: 0	442828
Ld_00629	1	1	42.71	heat shock protein; e-Value: 7.6E-28	1.12858e+06
Ld_00763	2	2	42.38	succinyl- ligase; e-Value: 0	107340
Ld_09612	1	1	41.25	kielin chordin-like protein; e-Value: 9.5E-28	287757
sp|P15684|AMPN_RAT	1	1	41	Aminopeptidase N OS=Rattus norvegicus GN=Anpep PE=1 SV=2; TOPep_Count=38	156958
Ld_04380	1	1	40.75	s-phase kinase-associated protein 1; e-Value: 6E-38	68592.7
Ld_03052	1	1	40.73	small nuclear ribonucleoprotein sm d1; e-Value: 4.4E-46	79776.5
sp|P01015|ANGT_RAT	1	1	40.68	Angiotensinogen OS=Rattus norvegicus GN=Agt PE=1 SV=1; TOPep_Count=22	144012
Ld_01717	2	2	39.49	60s ribosomal protein l27a; e-Value: 3.6E-82	171655
sp|Q6DGG0|PPID_RAT	1	1	39.44	Peptidyl-prolyl cis-trans isomerase D OS=Rattus norvegicus GN=Ppid PE=1 SV=3; TOPep_Count=25	169751
Ld_01454	1	1	38.89	protein transport protein sec61 subunit beta; e-Value: 1.3E-32	766880
Ld_06928	1	1	38.06	a-kinase anchor protein 14-like; e-Value: 0.000000013	101693
sp|P70615|LMNB1_RAT	2	1	38.03	Lamin-B1 OS=Rattus norvegicus GN=Lmnb1 PE=1 SV=3; TOPep_Count=39	95816.6
Ld_07110	1	1	37.72	aldo keto reductase family protein; e-Value: 0	139231
sp|Q920L2|SDHA_RAT	2	1	37.57	Succinate dehydrogenase [ubiquinone] flavoprotein subunit, mitochondrial OS=Rattus norvegicus GN=Sdha PE=1 SV=1; TOPep_Count=36	561177
Ld_08853	1	1	37.3	transmembrane emp24 domain-containing protein 10; e-Value: 1.6E-94	232129
sp|P85971|6PGL_RAT	2	2	36.62	6-phosphogluconolactonase OS=Rattus norvegicus GN=Pgls PE=1 SV=1; TOPep_Count=13	254092
Ld_13389	1	1	36.6	adipocyte plasma membrane-associated; e-Value: 3.4E-50	150444
sp|Q5XFX0|TAGL2_RAT	1	1	36.46	Transgelin-2 OS=Rattus norvegicus GN=Tagln2 PE=1 SV=1; TOPep_Count=14	388655
Ld_08210	1	1	36.31	40s ribosomal protein s6; e-Value: 2.3E-58	1.32768e+06
sp|P21531|RL3_RAT	1	1	36.26	60S ribosomal protein L3 OS=Rattus norvegicus GN=Rpl3 PE=1 SV=3; TOPep_Count=22	243424
Ld_01908	1	1	36.2	mitochondrial import receptor subunit tom40 homolog 1; e-Value: 6.8E-145	66504.1
Ld_09155	1	1	36.17	40s ribosomal protein partial; e-Value: 2.1E-72	998750
sp|P27605|HPRT_RAT	1	1	36.17	Hypoxanthine-guanine phosphoribosyltransferase OS=Rattus norvegicus GN=Hprt1 PE=1 SV=1; TOPep_Count=12	206942
sp|B5DF07|MRRP3_RAT	2	1	35.63	Mitochondrial ribonuclease P protein 3 OS=Rattus norvegicus GN=Mrpp3 PE=2 SV=1; TOPep_Count=36	97538.5
Ld_05943	2	2	35.48	band 7 protein agap004871-like isoform x1; e-Value: 3.3E-130	106761
sp|P02767|TTHY_RAT	1	1	35.17	Transthyretin OS=Rattus norvegicus GN=Ttr PE=1 SV=1; TOPep_Count=10	125974
Ld_10864	2	2	35.15	pdz and lim domain protein zasp isoform x4; e-Value: 0	148583
Ld_09724	2	2	35.14	puromycin-sensitive partial; e-Value: 3.4E-46	73795.5
Ld_03843	1	1	34.61	coatomer subunit delta; e-Value: 1.3E-106	113866
sp|P05964|S10A6_RAT	2	1	34.2	Protein S100-A6 OS=Rattus norvegicus GN=S100a6 PE=1 SV=3; TOPep_Count=5	79063.3
Ld_09999	1	1	33.97	fasciclin-1 isoform x5; e-Value: 6E-104	69732.7
Ld_13577	2	2	33.91	eukaryotic translation initiation factor 4 gamma 3-like isoform x3; e-Value: 1.7E-45	40804.6
sp|P14562|LAMP1_RAT	1	1	33.48	Lysosome-associated membrane glycoprotein 1 OS=Rattus norvegicus GN=Lamp1 PE=1 SV=1; TOPep_Count=19	24029.7
Ld_04149	2	2	33.21	lethal giant larvae protein homolog 1-like isoform x1; e-Value: 0	133229
sp|P20767|LAC2_RAT	1	1	32.53	Ig lambda-2 chain C region OS=Rattus norvegicus PE=4 SV=1; TOPep_Count=7	107619
Ld_01344	1	1	32.1	sorbitol dehydrogenase-like; e-Value: 6.8E-57	129205
Ld_06464	1	1	32	acyl carrier mitochondrial; e-Value: 6.1E-47	263876
Ld_06211	1	1	31.85	cysteine-rich venom protein 6; e-Value: 1.2E-27	263334
sp|P18421|PSB1_RAT	1	1	31.53	Proteasome subunit beta type-1 OS=Rattus norvegicus GN=Psmb1 PE=1 SV=3; TOPep_Count=14	38298.5
sp|Q9QWM1|NR5A2_RAT	1	1	31.33	Nuclear receptor subfamily 5 group A member 2 OS=Rattus norvegicus GN=Nr5a2 PE=2 SV=1; TOPep_Count=30	13288.9
sp|P10888|COX41_RAT	1	1	31.15	Cytochrome c oxidase subunit 4 isoform 1, mitochondrial OS=Rattus norvegicus GN=Cox4i1 PE=1 SV=1; TOPep_Count=13	73523.8
Ld_04126	1	1	31.06	eukaryotic translation initiation factor 3 subunit h; e-Value: 6.2E-128	185030
Ld_00711	1	1	31.05	60s ribosomal protein l13; e-Value: 4.6E-98	92436.5
Ld_07210	1	1	31.05	prolyl endopeptidase; e-Value: 1.5E-112	66143.9
Ld_08336	1	1	31.05	inositol polyphosphate 5-phosphatase k-like; e-Value: 1.4E-53	120796
Ld_08946	1	1	31.05	cuticular; e-Value: 7.1E-34	1.16545e+06
Ld_09371	1	1	31.05	sorting nexin-6-like; e-Value: 0	159190
Ld_09404	1	1	31.05	proteasome subunit beta type-1; e-Value: 4.8E-90	408826
Ld_09902	1	1	31.05	titin-like isoform x1; e-Value: 0	31446.4
Ld_10639	1	1	31.05	eukaryotic translation initiation factor 2 subunit 1; e-Value: 9E-163	137556
Ld_11579	1	1	31.05	elongation factor tu; e-Value: 0	834518
sp|P07895|SODM_RAT	1	1	31.05	Superoxide dismutase [Mn], mitochondrial OS=Rattus norvegicus GN=Sod2 PE=1 SV=2; TOPep_Count=13	127456
sp|P26772|CH10_RAT	1	1	31.05	10 kDa heat shock protein, mitochondrial OS=Rattus norvegicus GN=Hspe1 PE=1 SV=3; TOPep_Count=10	47683
sp|P28077|PSB9_RAT	1	1	31.05	Proteasome subunit beta type-9 OS=Rattus norvegicus GN=Psmb9 PE=1 SV=2; TOPep_Count=8	19465.9
sp|Q63532|SPR1A_RAT	1	1	31.05	Cornifin-A OS=Rattus norvegicus GN=Sprr1a PE=2 SV=1; TOPep_Count=11	208020
Ld_04137	1	1	30.99	phosphoserine phosphatase; e-Value: 1.6E-108	972526
Ld_06556	2	2	30.1	serine threonine-protein phosphatase 2b catalytic subunit 2-like isoform x2; e-Value: 2.6E-167	61754.2
sp|P50282|MMP9_RAT	2	2	30.09	Matrix metalloproteinase-9 OS=Rattus norvegicus GN=Mmp9 PE=2 SV=1; TOPep_Count=33	644747
sp|Q62667|MVP_RAT	1	1	29.93	Major vault protein OS=Rattus norvegicus GN=Mvp PE=1 SV=4; TOPep_Count=52	101914
Ld_03709	1	1	29.79	gtp-binding protein 128up; e-Value: 9.1E-180	41159.7
Ld_04698	2	2	29.75	digestive cysteine proteinase 1; e-Value: 0	164633
Ld_10914	1	1	29.63	ankyrin- partial; e-Value: 0	62767.9
Ld_11804	1	1	29.52	uncharacterized protein loc105335376; e-Value: 1E-25	284132
Ld_03999	2	2	29.51	small nuclear ribonucleoprotein sm d3; e-Value: 2.5E-59	136185
Ld_04855	2	2	29.51	protein lethal essential for life-like; e-Value: 4.7E-52	195683
Ld_05661	2	2	29.51	60s ribosomal protein l30; e-Value: 9.2E-31	191502
sp|P62997|TRA2B_RAT	1	1	29.34	Transformer-2 protein homolog beta OS=Rattus norvegicus GN=Tra2b PE=1 SV=1; TOPep_Count=11	136722
sp|Q4KM35|PSB10_RAT	1	1	28.89	Proteasome subunit beta type-10 OS=Rattus norvegicus GN=Psmb10 PE=2 SV=1; TOPep_Count=14	75024.3
Ld_09753	1	1	28.77	estradiol 17-beta-dehydrogenase 12; e-Value: 1.8E-92	326473
Ld_00042	1	1	28.66	latent-transforming growth factor beta-binding protein 1 isoform x3; e-Value: 4.9E-19	72834.6
Ld_04300	1	1	28.09	uncharacterized oxidoreductase tm_0325-like; e-Value: 0.00000000056	314675
Ld_04132	1	1	27.96	band 7 protein agap004871 isoform x5; e-Value: 5.5E-138	204344
Ld_07045	1	1	27.78	prolyl-trna synthetase; e-Value: 6.2E-66	133811
Ld_10174	1	1	27.66	vinculin isoform x3; e-Value: 0	109122
sp|P02401|RLA2_RAT	1	1	27.13	60S acidic ribosomal protein P2 OS=Rattus norvegicus GN=Rplp2 PE=1 SV=2; TOPep_Count=5	117743
sp|Q02874|H2AY_RAT	1	1	27	Core histone macro-H2A.1 OS=Rattus norvegicus GN=H2afy PE=1 SV=4; TOPep_Count=19	104287
Ld_02408	2	1	26.82	fumarate mitochondrial isoform x1; e-Value: 0	36123.9
Ld_00117	1	1	26.51	acetyl- mitochondrial; e-Value: 0	94333.3
Ld_00031	1	1	26.19	small nuclear ribonucleoprotein-associated protein b; e-Value: 1.3E-60	11950.5
Ld_06605	1	1	25.93	eukaryotic translation initiation factor 3 subunit f; e-Value: 2.3E-121	384171
sp|Q63413|DX39B_RAT	1	1	25.49	Spliceosome RNA helicase Ddx39b OS=Rattus norvegicus GN=Ddx39b PE=2 SV=3; TOPep_Count=26	255513
sp|P47198|RL22_RAT	1	1	25.42	60S ribosomal protein L22 OS=Rattus norvegicus GN=Rpl22 PE=2 SV=2; TOPep_Count=6	264910
Ld_06873	1	1	25.35	nuclear protein hcc-1; e-Value: 0.000000000034	27502.8
Ld_11433	1	1	25.15	complement component 1 q subcomponent-binding mitochondrial; e-Value: 1.9E-43	260436
Ld_08148	1	1	25.07	apoptosis-inducing factor 3 isoform x2; e-Value: 1.1E-158	166815
sp|Q7TP48|APMAP_RAT	1	1	24.93	Adipocyte plasma membrane-associated protein OS=Rattus norvegicus GN=Apmap PE=2 SV=2; TOPep_Count=20	50136.3
sp|Q9Z2L0|VDAC1_RAT	1	1	24.8	Voltage-dependent anion-selective channel protein 1 OS=Rattus norvegicus GN=Vdac1 PE=1 SV=4; TOPep_Count=18	146781
Ld_01565	1	1	24.63	thioredoxin-2; e-Value: 4.6E-41	242772
Ld_03889	1	1	24.11	uncharacterized protein isoform b; e-Value: 0	109454
Ld_03092	1	1	23.68	charged multivesicular body protein 4b; e-Value: 5.4E-94	132478
Ld_08926	1	1	23.43	60s ribosomal protein l44; e-Value: 1.9E-62	301473
Ld_03318	1	1	22.8	uncharacterized protein isoform c; e-Value: 6.7E-88	114076
Ld_11240	1	1	22.72	phosphoribosylformylglycinamidine synthase; e-Value: 2.8E-30	144031
Ld_04310	1	1	22.58	actin-interacting protein 1; e-Value: 0	122824
Ld_05058	1	1	21.93	translocation protein sec62-like; e-Value: 1.3E-119	155045
Ld_05132	1	1	21.93	troponin i; e-Value: 1E-56	209431
Ld_05714	1	1	21.93	hemocyte protein-glutamine gamma- partial; e-Value: 6.5E-145	63037.6
Ld_06224	1	1	21.93	type 2 allergen lep d; e-Value: 2.5E-19	61225.4
Ld_08950	1	1	21.93	coatomer subunit alpha isoform x2; e-Value: 0	200886
Ld_11285	1	1	21.93	trifunctional enzyme subunit mitochondrial isoform x2; e-Value: 0	188137
sp|O35923|BRCA2_RAT	1	1	21.93	Breast cancer type 2 susceptibility protein homolog OS=Rattus norvegicus GN=Brca2 PE=1 SV=1; TOPep_Count=202	93286.3
sp|P04256|ROA1_RAT	1	1	21.93	Heterogeneous nuclear ribonucleoprotein A1 OS=Rattus norvegicus GN=Hnrnpa1 PE=1 SV=3; TOPep_Count=19	39943.3
sp|P06760|BGLR_RAT	1	1	21.93	Beta-glucuronidase OS=Rattus norvegicus GN=Gusb PE=2 SV=1; TOPep_Count=35	164617
sp|P34067|PSB4_RAT	1	1	21.93	Proteasome subunit beta type-4 OS=Rattus norvegicus GN=Psmb4 PE=1 SV=2; TOPep_Count=12	129651
sp|Q6P686|OSTF1_RAT	1	1	21.93	Osteoclast-stimulating factor 1 OS=Rattus norvegicus GN=Ostf1 PE=1 SV=1; TOPep_Count=14	211679
Ld_03003	1	1	21.87	spectrin alpha chain isoform x1; e-Value: 0	157220
sp|P19945|RLA0_RAT	1	1	21.7	60S acidic ribosomal protein P0 OS=Rattus norvegicus GN=Rplp0 PE=1 SV=2; TOPep_Count=18	164422
sp|P46844|BIEA_RAT	1	1	21.58	Biliverdin reductase A OS=Rattus norvegicus GN=Blvra PE=1 SV=1; TOPep_Count=19	93974.8
sp|Q62715|DEF2_RAT	1	1	21.42	Neutrophil antibiotic peptide NP-2 OS=Rattus norvegicus GN=Defa PE=1 SV=1; TOPep_Count=5	514049
Ld_11744	1	1	21.38	---NA---; e-Value: -	17303.6
sp|Q63041|A1M_RAT	1	1	21.09	Alpha-1-macroglobulin OS=Rattus norvegicus GN=A1m PE=1 SV=1; TOPep_Count=80	164820
sp|H1UBN0|CPNE7_RAT	1	1	20.98	Copine-7 OS=Rattus norvegicus GN=Cpne7 PE=1 SV=1; TOPep_Count=28	166429
Ld_11873	1	1	20.18	non-ribosomal peptide synthetase; e-Value: 1.5E-45	155511
Ld_06703	1	1	20.15	neutral and basic amino acid transport protein rbat isoform x2; e-Value: 4.5E-55	113521
Ld_03380	1	1	20.09	alanine aminotransferase 1; e-Value: 0	42289.1
Ld_09797	1	1	20.03	serine protease; e-Value: 2.2E-44	277205
Ld_01789	1	1	19.88	s-adenosylmethionine synthase isoform x1; e-Value: 0	381537
Ld_00938	1	1	19.83	fumarylacetoacetase isoform x1; e-Value: 0	436398
sp|P62083|RS7_RAT	1	1	19.74	40S ribosomal protein S7 OS=Rattus norvegicus GN=Rps7 PE=1 SV=1; TOPep_Count=11	178322
sp|P13383|NUCL_RAT	1	1	19.72	Nucleolin OS=Rattus norvegicus GN=Ncl PE=1 SV=3; TOPep_Count=48	74276.1
Ld_05233	1	1	19.61	atp synthase subunit mitochondrial; e-Value: 3.6E-61	293351
sp|P29315|RINI_RAT	1	1	19.49	Ribonuclease inhibitor OS=Rattus norvegicus GN=Rnh1 PE=1 SV=2; TOPep_Count=27	74449.7
sp|P97829|CD47_RAT	1	1	18.89	Leukocyte surface antigen CD47 OS=Rattus norvegicus GN=Cd47 PE=1 SV=1; TOPep_Count=15	101351
Ld_05000	1	1	17.18	ap-2 complex subunit mu; e-Value: 0	56752.8
sp|Q63081|PDIA6_RAT	1	1	17.12	Protein disulfide-isomerase A6 OS=Rattus norvegicus GN=Pdia6 PE=1 SV=2; TOPep_Count=25	186596
Ld_00725	1	1	16.78	transmembrane emp24 domain-containing protein eca; e-Value: 4E-125	458382
Ld_03718	1	1	16.78	ras gtpase-activating protein-binding protein 2 isoform x1; e-Value: 1.5E-69	73263.8
Ld_03720	1	1	16.78	serine threonine-protein phosphatase 2a catalytic subunit beta isoform; e-Value: 0	12933.4
Ld_05467	1	1	16.78	serine threonine-protein phosphatase pp1-beta catalytic subunit; e-Value: 0	19066.3
Ld_06130	1	1	16.78	60s ribosomal protein l37a; e-Value: 3.8E-52	364912
Ld_06950	1	1	16.78	o-demethylpuromycin o-methyltransferase; e-Value: 5.4E-102	14337.6
Ld_10808	1	1	16.78	n-myc downstream regulated; e-Value: 8.5E-129	320922
Ld_11052	1	1	16.78	long-chain-fatty-acid-- ligase 4 isoform x1; e-Value: 0	41502.7
Ld_14028	1	1	16.78	3-oxoacyl-; e-Value: 0.000000000017	156220
sp|P08699|LEG3_RAT	1	1	16.78	Galectin-3 OS=Rattus norvegicus GN=Lgals3 PE=1 SV=4; TOPep_Count=9	67798.6
sp|P97612|FAAH1_RAT	1	1	16.78	Fatty-acid amide hydrolase 1 OS=Rattus norvegicus GN=Faah PE=1 SV=1; TOPep_Count=27	5.96341e+06
Ld_08288	1	1	16.47	26s protease regulatory subunit 10b; e-Value: 0	242164
Ld_03229	1	1	16.21	protein tfg; e-Value: 1.9E-57	42381.1
Ld_01667	1	1	16.2	trans-2-enoyl- mitochondrial; e-Value: 7.8E-112	93523
Ld_03406	1	1	16.2	fukutin-related protein; e-Value: 2.9E-137	170696
Ld_08597	1	1	16.2	isovaleryl- mitochondrial; e-Value: 0	111343
Ld_10899	1	1	16.2	nadh-ubiquinone oxidoreductase 20 kda subunit-like; e-Value: 2.9E-102	58386.9
sp|Q62862|MP2K5_RAT	1	1	16.2	Dual specificity mitogen-activated protein kinase kinase 5 OS=Rattus norvegicus GN=Map2k5 PE=1 SV=1; TOPep_Count=26	35277.6
sp|Q80T18|GMFG_RAT	1	1	16.2	Glia maturation factor gamma OS=Rattus norvegicus GN=Gmfg PE=2 SV=1; TOPep_Count=9	282916
sp|Q71UF4|RBBP7_RAT	1	1	16.17	Histone-binding protein RBBP7 OS=Rattus norvegicus GN=Rbbp7 PE=2 SV=1; TOPep_Count=16	27247.7
sp|P62278|RS13_RAT	1	1	16.07	40S ribosomal protein S13 OS=Rattus norvegicus GN=Rps13 PE=1 SV=2; TOPep_Count=11	155678
sp|P10860|DHE3_RAT	1	1	15.82	Glutamate dehydrogenase 1, mitochondrial OS=Rattus norvegicus GN=Glud1 PE=1 SV=2; TOPep_Count=35	77462.2
sp|P63164|RSMN_RAT	1	1	15.64	Small nuclear ribonucleoprotein-associated protein N OS=Rattus norvegicus GN=Snrpn PE=2 SV=1; TOPep_Count=15	74024.2
Ld_07070	1	1	15.05	homogentisate -dioxygenase; e-Value: 0	82739
Ld_05697	1	1	14.98	maternal embryonic leucine zipper kinase-like; e-Value: 2.1E-127	11876.9
Ld_06566	1	1	14.97	hemocyte protein-glutamine gamma-glutamyltransferase-like; e-Value: 3.5E-153	132442
sp|P62859|RS28_RAT	1	1	14.84	40S ribosomal protein S28 OS=Rattus norvegicus GN=Rps28 PE=1 SV=1; TOPep_Count=3	132311
Ld_01531	1	1	14.57	glycerol-3-phosphate dehydrogenase; e-Value: 5.2E-156	33114.1
sp|Q9R1T3|CATZ_RAT	1	1	14.12	Cathepsin Z OS=Rattus norvegicus GN=Ctsz PE=1 SV=2; TOPep_Count=16	550091
Ld_08718	1	1	13.85	nascent polypeptide-associated complex subunit alpha; e-Value: 5.9E-83	1.0114e+06
Ld_02508	1	1	13.5	spliceosome rna helicase ddx39b; e-Value: 0	168689
sp|P63324|RS12_RAT	1	1	13.47	40S ribosomal protein S12 OS=Rattus norvegicus GN=Rps12 PE=1 SV=2; TOPep_Count=7	68023.9
Ld_12106	1	1	13.45	o-methyltransferase family protein; e-Value: 1.7E-76	1.65678e+06
sp|P35565|CALX_RAT	1	1	13.43	Calnexin OS=Rattus norvegicus GN=Canx PE=1 SV=1; TOPep_Count=27	155140
sp|Q7TP47|HNRPQ_RAT	1	1	13.4	Heterogeneous nuclear ribonucleoprotein Q OS=Rattus norvegicus GN=Syncrip PE=2 SV=1; TOPep_Count=32	28215.7
Ld_00248	1	1	13.31	puromycin-sensitive aminopeptidase; e-Value: 1.6E-146	717879
Ld_01260	1	1	13.31	u24-ctenitoxin- partial; e-Value: 4.9E-28	2.1042e+06
Ld_01592	1	1	13.31	26s protease regulatory subunit 7; e-Value: 0	102687
Ld_01891	1	1	13.31	v-type proton atpase subunit g; e-Value: 3.1E-44	62915
Ld_05069	1	1	13.31	deoxyribonuclease-2-alpha; e-Value: 8.9E-32	33075.1
Ld_05717	1	1	13.31	receptor-type tyrosine-protein phosphatase t; e-Value: 1.4E-36	123060
Ld_05749	1	1	13.31	hypothetical protein YQE_10028, partial [Dendroctonus ponderosae]; e-Value: 0.0000000055	82553.1
Ld_06419	1	1	13.31	40s ribosomal protein s29; e-Value: 3.6E-29	174213
Ld_07633	1	1	13.31	iron-sulfur cluster assembly 2 mitochondrial isoform x2; e-Value: 5.9E-50	58558.1
Ld_07733	1	1	13.31	caprin homolog; e-Value: 1.2E-58	94969.1
Ld_07924	1	1	13.31	sodium potassium-transporting atpase subunit beta-2; e-Value: 1.1E-96	774125
Ld_08467	1	1	13.31	nadh dehydrogenase; e-Value: 1.2E-154	190883
Ld_09648	1	1	13.31	atpase family aaa domain-containing protein 3; e-Value: 0	117800
Ld_10327	1	1	13.31	3-hydroxyacyl- dehydrogenase type-2; e-Value: 2.3E-103	60166.9
Ld_10353	1	1	13.31	transcriptional activator protein pur-alpha isoform x1; e-Value: 4.4E-138	226554
Ld_10462	1	1	13.31	patronin isoform x1; e-Value: 6.1E-111	793578
Ld_11457	1	1	13.31	vigilin; e-Value: 0	74686.6
Ld_12554	1	1	13.31	malate synthase a; e-Value: 6.9E-87	223258
Ld_14916	1	1	13.31	glyceraldehyde-3-phosphate dehydrogenase; e-Value: 4.5E-28	70947.1
sp|O54697|NALDL_RAT	1	1	13.31	N-acetylated-alpha-linked acidic dipeptidase-like protein OS=Rattus norvegicus GN=Naaladl1 PE=1 SV=1; TOPep_Count=38	514076
sp|P17220|PSA2_RAT	1	1	13.31	Proteasome subunit alpha type-2 OS=Rattus norvegicus GN=Psma2 PE=1 SV=3; TOPep_Count=13	272297
sp|P49911|AN32A_RAT	1	1	13.31	Acidic leucine-rich nuclear phosphoprotein 32 family member A OS=Rattus norvegicus GN=Anp32a PE=2 SV=1; TOPep_Count=11	57808.3
sp|Q6AXT5|RAB21_RAT	1	1	13.31	Ras-related protein Rab-21 OS=Rattus norvegicus GN=Rab21 PE=2 SV=1; TOPep_Count=15	37118.4
sp|Q6UE39|GLT13_RAT	1	1	13.31	Polypeptide N-acetylgalactosaminyltransferase 13 OS=Rattus norvegicus GN=Galnt13 PE=2 SV=1; TOPep_Count=32	43887
Ld_12815	1	1	13.26	ribonuclease h-like protein; e-Value: 0.00000000068	230606
Ld_00658	1	1	13.25	peptidyl-prolyl cis-trans isomerase fkbp4; e-Value: 3.7E-151	448797
Ld_00726	1	1	13.17	histone h2a-like; e-Value: 1E-71	190975
Ld_00455	1	1	13.1	prostaglandin e synthase 3; e-Value: 3E-62	242088
Ld_05885	1	1	13.06	uncharacterized protein loc100905186; e-Value: 1.9E-43	161468
Ld_03331	1	1	13.04	transmembrane emp24 domain-containing protein 7; e-Value: 3.5E-92	135370

## Sheet: Supplemental table S7 
Supplemental table S7: High-confidence protein identifications and abundance scores for a single adult D. tinctorium individual.
Accession	Peptide count	Unique peptides	Confidence score	Fractions	Occurrences	Description	Abundance
Dt_00415	212	210	44647.5	1;2;3;4;5;6;7;8;10	9	myosin heavy muscle-like; e-Value: 0	1.0322e+09
Dt_15612	190	185	25016.9	1;2;3;4;5;6;7;8;10	9	titin-like isoform x1; e-Value: 0	1.0491e+08
Dt_17456	173	171	20787.5	1;2;3;4;5;6;7;8;10	9	vitellogenin; e-Value: 2E-39	3.63167e+08
Dt_03215	177	161	20889.5	1;2;3;4;5;6;7;8;10	9	twitchin isoform x8; e-Value: 0	5.73489e+07
Dt_04022	158	157	20254.2	1;2;3;4;5;6;7;8;10	9	spectrin beta chain isoform x5; e-Value: 0	5.28963e+07
Dt_03772	175	144	22581	2;3;4;5;6;7;8;10	8	uncharacterized protein isoform o; e-Value: 0	5.54981e+07
Dt_06996	135	133	25200	1;2;3;4;5;6;7;8;10	9	mysp_rhimp ame: full=paramyosin; e-Value: 0	6.45557e+08
Dt_07486	169	125	28339.3	1;2;3;4;5;6;7;8;10	9	basement membrane-specific heparan sulfate proteoglycan core; e-Value: 0	3.4354e+08
Dt_12602	96	94	11069.9	2;3;4;5;6;7;8;10	8	muscle m-line assembly protein unc-89-like; e-Value: 0	1.55649e+07
Dt_10366	94	92	15002.6	1;2;3;4;5;6;7;8;10	9	alpha- sarcomeric isoform x3; e-Value: 0	6.72555e+08
Dt_16537	92	88	11260.9	1;2;3;4;5;6;7;8;10	9	Vitellogenin-1 [Picoides pubescens]; e-Value: 0.000000085	1.17085e+08
Dt_11393	87	82	11568.1	2;3;4;5;6;7;8;10	8	myosin heavy non-muscle isoform x3; e-Value: 0	1.59846e+07
Dt_09027	77	75	9274.42	1;2;3;4;5;6;7;8;10	9	papilin isoform x3; e-Value: 0	6.56183e+07
Dt_04598	71	71	8971.75	2;3;4;5;6;7;8;10	8	laminin subunit gamma-1; e-Value: 0	2.9818e+07
Dt_09835	70	70	8849.87	2;3;4;5;6;7;8;10	8	laminin subunit beta-1 isoform x1; e-Value: 0	3.96614e+07
Dt_01764	70	69	8953.05	2;3;4;5;6;7;8;10	8	talin-1 isoform x1; e-Value: 0	2.02439e+07
Dt_02448	82	68	13095.4	2;3;4;5;6;7;8;10	8	spectrin alpha; e-Value: 0	4.87669e+07
Dt_12553	71	68	8524.5	1;2;3;4;5;6;7;8;10	9	thioredoxin-like protein 1; e-Value: 0	2.05008e+07
Dt_00416	68	66	12333.6	1;2;3;4;5;6;7;8;9;10	10	myosin heavy muscle-like; e-Value: 0	1.30468e+09
Dt_05995	66	66	9790.73	2;3;4;5;6;7;8;10	8	chorion peroxidase-like; e-Value: 0	1.59967e+08
Dt_00939	67	65	7579.93	2;3;4;5;6;7;8;10	8	laminin subunit alpha; e-Value: 0	8.16321e+07
Dt_13782	65	64	7890.28	2;3;4;5;6;7;8;10	8	spectrin alpha chain isoform x1; e-Value: 0	3.14825e+07
Dt_07952	62	61	9700.57	1;2;3;4;5;6;7;8;10	9	arginine kinase; e-Value: 0	3.8206e+08
Dt_06736	61	61	9931.73	1;2;3;4;5;6;7;8;10	9	calcium-transporting atpase sarcoplasmic endoplasmic reticulum type isoform x1; e-Value: 0	1.25703e+08
Dt_03973	61	60	6795.72	1;2;3;4;5;6;7;8;10	9	glycogen phosphorylase; e-Value: 0	5.34856e+07
Dt_03667	58	58	6740.79	1;2;3;4;5;6;7;8;10	9	clathrin heavy chain; e-Value: 0	2.4075e+07
Dt_09688	57	57	8324.1	1;2;3;4;5;6;7;8;10	9	pdz and lim domain protein partial; e-Value: 0	1.97765e+08
Dt_05071	61	56	5971.86	2;3;4;5;6;7;8;10	8	uncharacterized protein isoform m; e-Value: 0	8.80904e+06
Dt_13121	54	54	6227.82	1;2;3;4;5;6;7;8;10	9	probable aconitate mitochondrial; e-Value: 0	8.84483e+07
Dt_16169	57	53	5683.16	2;3;4;5;6;7;8;10	8	nesprin-1 isoform x11; e-Value: 3E-127	9.7276e+06
Dt_04014	52	52	6998.21	1;2;3;4;5;6;7;8;10	9	atp synthase subunit mitochondrial; e-Value: 0	3.20227e+08
Dt_07487	61	51	8147.72	1;2;3;4;5;6;7;8;10	9	basement membrane-specific heparan sulfate proteoglycan core; e-Value: 3E-179	3.05794e+07
Dt_13340	51	51	5056.05	2;3;4;5;6;7;8;10	8	uncharacterized protein isoform b; e-Value: 0	2.98885e+07
Dt_11044	54	50	6768.68	1;2;3;4;5;6;7;8;10	9	ankyrin-2-like isoform x5; e-Value: 0	2.62702e+07
Dt_06909	54	50	4607.01	2;3;4;5;6;7;8;10	8	vacuolar protein sorting-associated protein 13c isoform x3; e-Value: 0	1.05715e+07
Dt_13367	47	47	6748.64	2;3;4;5;6;7;8;10	8	protein disulfide-isomerase; e-Value: 0	1.72237e+08
Dt_08666	47	47	6159.67	1;2;3;4;5;6;7;8;10	9	hydroxysteroid dehydrogenase-like protein 2; e-Value: 8.9E-166	1.3416e+08
Dt_14338	48	47	6582.54	1;2;3;4;5;6;7;8;10	9	60 kda heat shock mitochondrial-like; e-Value: 0	1.13767e+08
Dt_10944	46	46	10011.6	1;2;3;4;5;6;7;10	8	atp synthase subunit mitochondrial; e-Value: 0	6.41296e+08
Dt_04424	46	46	6548.72	5;6;7;8;10	5	troponin t isoform x2; e-Value: 2.8E-115	5.45548e+08
Dt_06796	47	46	5448.71	2;3;4;5;6;7;10	7	otoferlin-like isoform x2; e-Value: 0	1.45119e+07
Dt_12166	47	45	6350.06	1;2;3;4;5;6;7;8;10	9	heat shock protein 83; e-Value: 0	7.67112e+07
Dt_00889	45	44	6891.32	1;2;3;4;5;6;7;8;10	9	elongation factor 1-alpha 1; e-Value: 0	6.66432e+08
Dt_05514	44	44	6784.79	1;2;3;4;5;6;7;8;10	9	collagen alpha-1 chain; e-Value: 0	4.38441e+08
Dt_13870	44	44	5451.52	2;3;4;5;6;7;10	7	calpain-a isoform x6; e-Value: 0	6.99942e+07
Dt_14594	44	44	5372.46	1;2;3;4;5;6;7;8;10	9	nidogen-2 isoform x3; e-Value: 0	2.69125e+07
Dt_12400	43	43	5672.7	2;3;4;5;6;7;8;10	8	vinculin isoform x5; e-Value: 0	2.81784e+07
Dt_04682	98	42	16691.8	1;2;3;4;5;6;7;8;10	9	cd109 antigen-like isoform x2; e-Value: 0	5.55607e+08
Dt_09640	43	42	5712.6	2;3;4;5;6;7;8;10	8	uncharacterized protein loc105210932; e-Value: 7.4E-54	1.10756e+08
Dt_04150	43	42	6269.43	1;2;3;4;5;6;7;8;10	9	trifunctional enzyme subunit mitochondrial; e-Value: 0	5.12866e+07
Dt_01013	46	42	5932.16	1;2;3;4;5;6;7;8;10	9	villin-1-like isoform x1; e-Value: 0	3.1224e+07
Dt_13391	43	42	3719.75	2;3;4;5;6;7;8;10	8	moesin ezrin radixin homolog 1 isoform x2; e-Value: 0	1.55705e+07
Dt_09689	41	41	4523.97	2;3;4;5;6;7;8;10	8	---NA---; e-Value: -	5.56651e+07
Dt_10869	42	41	5881.3	3;4;5;6;7;8;10	7	fibrillin-1- partial; e-Value: 6.5E-156	3.19886e+07
Dt_07304	41	40	5898.61	2;3;4;5;6;7;8;10	8	protein hu-li tai partial; e-Value: 0	7.20501e+07
Dt_04263	44	40	5042.08	1;2;3;4;5;6;7;8;10	9	hemocyte protein-glutamine gamma-glutamyltransferase-like; e-Value: 0	4.93887e+07
Dt_08552	39	39	4603.88	2;3;4;5;6;7;8;10	8	2-oxoglutarate mitochondrial isoform x4; e-Value: 0	2.11912e+07
Dt_10910	40	39	4224.13	3;4;5;6;7;8;10	7	nesprin-1 isoform x2; e-Value: 3.7E-50	1.1263e+07
Dt_14875	38	38	5668.75	1;2;3;4;5;6;7;8;10	9	enolase; e-Value: 0	2.27935e+08
Dt_17317	39	38	4120.88	1;2;3;4;5;6;7;10	8	neprilysin-2; e-Value: 1E-37	3.90658e+07
Dt_01905	38	38	3669.49	1;2;3;4;5;6;7;8;10	9	proactivator polypeptide-like; e-Value: 1.4E-81	3.3047e+07
Dt_08038	38	38	4208.86	2;3;4;5;6;7;10	7	pyruvate mitochondrial isoform x1; e-Value: 0	2.76388e+07
Dt_14813	37	37	4291.29	2;3;4;5;6;7;8;10	8	fibrillin-2-like isoform x2; e-Value: 4.6E-114	1.73688e+07
Dt_02330	39	37	3564.95	1;2;3;4;5;6;7;8;10	9	piwi-like protein 1; e-Value: 0	9.71696e+06
Dt_10825	36	36	5099.84	1;2;3;4;5;6;7;8;10	9	transketolase-like protein 2; e-Value: 0	6.68116e+07
Dt_03688	36	36	4319.72	1;2;3;4;5;6;7;8;10	9	amp-dependent synthetase; e-Value: 1.5E-65	6.23159e+07
Dt_07375	35	35	5177.91	1;2;3;4;5;6;7;8;10	9	glyceraldehyde 3 phosphate dehydrogenase partial; e-Value: 0	7.94393e+08
Dt_05503	35	35	7533.04	1;2;3;4;5;6;7;10	8	four and a half lim domains protein 2 isoform x8; e-Value: 5E-157	4.9468e+08
Dt_06691	35	35	3692.62	2;3;4;5;6;10	6	phosphoglucose isomerase; e-Value: 0	3.9878e+07
Dt_01830	58	34	11745.8	1;2;3;4;5;6;7;8;9;10	10	actin-5c; e-Value: 0	1.32792e+10
Dt_16489	38	34	5964.45	1;2;3;4;5;6;7;8;10	9	speckle-type poz protein; e-Value: 0.0000000000001	2.48062e+08
Dt_06035	34	34	5074.58	1;2;3;4;5;6;7;8;10	9	protein disulfide-isomerase a3; e-Value: 0	8.8132e+07
Dt_02600	34	34	4796.63	2;3;4;5;6;7;8;10	8	5-methyltetrahydropteroyltriglutamate--homocysteine s-methyltransferase; e-Value: 0	3.11249e+07
Dt_12724	35	34	3445.69	2;3;4;5;6;7;8;10	8	malate synthase a; e-Value: 0	1.52286e+07
Dt_01476	34	34	3357.03	3;4;5;6;7;8;10	7	protein homolog isoform x1; e-Value: 0	4.33474e+06
Dt_00299	34	33	5885.31	1;2;3;4;5;6;7;8;10	9	fructose-bisphosphate aldolase-like; e-Value: 0	3.29357e+08
Dt_05958	33	33	4433.8	2;3;4;5;6;7;8;10	8	mitochondrial-processing peptidase subunit beta; e-Value: 0	1.0073e+08
Dt_16077	35	33	4145.06	1;2;3;4;5;6;7;8;10	9	bifunctional purine biosynthesis protein purh; e-Value: 0	2.46366e+07
Dt_10725	33	32	6434.8	1;2;3;4;5;6;7;8;10	9	tropomyosin isoform x18; e-Value: 1.8E-79	4.32936e+08
Dt_00042	33	32	3795.35	1;2;3;4;5;6;7;8;10	9	adenosylhomocysteinase; e-Value: 0	4.11394e+07
Dt_01767	33	32	4542.28	1;2;3;4;5;6;7;8;10	9	v-type proton atpase catalytic subunit a; e-Value: 0	2.22455e+07
Dt_11098	32	32	4758.57	2;3;4;5;6;7;8;10	8	succinate dehydrogenase; e-Value: 0	1.91786e+07
Dt_03095	32	32	2993.44	2;3;4;5;6;8;10	7	glutamate synthase; e-Value: 0	7.22887e+06
Dt_07013	31	31	4959.24	1;2;3;4;5;6;7;8;10	9	alpha-crystallin b chain isoform x1; e-Value: 8.3E-85	1.29234e+08
Dt_08087	31	31	4701.07	1;2;3;4;5;6;7;8;10	9	superoxide dismutase; e-Value: 1.7E-39	1.10205e+08
Dt_13504	31	31	4582.15	1;2;3;4;5;6;7;10	8	pyruvate kinase; e-Value: 0	6.08348e+07
Dt_05093	31	31	3265.46	1;2;3;4;5;6;7;10	8	pancreatic triacylglycerol lipase-like; e-Value: 6.3E-91	5.63226e+07
Dt_07849	31	31	4569.03	2;3;4;5;6;7;8;10	8	t-complex protein 1 subunit beta; e-Value: 0	3.79655e+07
Dt_10770	32	31	3824.9	1;2;3;4;5;6;7;8;10	9	t-complex protein 1 subunit epsilon; e-Value: 0	3.11741e+07
Dt_12401	30	30	3316.73	2;3;4;5;6;7;8;10	8	transitional endoplasmic reticulum atpase ter94; e-Value: 0	3.87883e+07
Dt_11669	30	30	3797.39	3;4;5;6;7;8;10	7	na(+) h(+) exchange regulatory cofactor nhe-rf2; e-Value: 2.9E-51	1.58573e+07
Dt_06348	30	29	6170.4	1;2;3;4;5;6;7;8;10	9	tropomyosin; e-Value: 2E-39	4.76604e+08
Dt_10389	29	29	3504.24	1;2;3;4;5;6;7;8;10	9	achain structure of the kainate receptor subunit glur6 agonist binding domain complexed with domoic acid; e-Value: 9.9E-40	1.66782e+08
Dt_00487	29	29	4039.53	1;2;3;4;5;6;7;8;10	9	probable citrate synthase mitochondrial; e-Value: 0	9.74861e+07
Dt_08922	29	29	4088.33	1;2;3;4;5;6;7;8;10	9	ectonucleoside triphosphate diphosphohydrolase 1 isoform x2; e-Value: 7.6E-58	6.30665e+07
Dt_17372	29	29	3826.01	2;3;4;5;6;7;8;10	8	uncharacterized protein loc103313983; e-Value: 5.3E-24	3.67528e+07
Dt_02884	31	29	3773.6	2;3;4;5;6;7;10	7	puromycin-sensitive aminopeptidase; e-Value: 0	8.66222e+06
Dt_05076	29	29	3261.88	2;3;5;6;7;8;10	7	protein phosphatase 1e; e-Value: 4.3E-99	7.97586e+06
Dt_11156	29	29	3185.31	7;10	2	staphylococcal nuclease domain-containing protein 1-like; e-Value: 0	4.94746e+06
Dt_04287	32	29	2209.61	2;3;4;5;6;8;10	7	microtubule-actin cross-linking factor 1 isoform x1; e-Value: 0	4.69559e+06
Dt_16795	28	28	4137.04	2;3;4;5;6;7;8;10	8	perilipin-2-like isoform x1; e-Value: 5.6E-61	6.46576e+07
Dt_06988	28	28	4081.33	2;3;4;5;6;7;8;10	8	cytochrome b-c1 complex subunit mitochondrial; e-Value: 2.7E-110	4.87805e+07
Dt_06020	30	28	3531.07	2;3;5;6;7;8;10	7	succinyl- ligase; e-Value: 0	4.5989e+07
Dt_00943	28	28	4185	1;2;3;4;5;6;7;10	8	v-type proton atpase subunit b; e-Value: 0	3.30399e+07
Dt_12213	31	28	3173.58	2;3;4;5;6;7;8;10	8	atp-dependent 6-phosphofructokinase isoform x1; e-Value: 0	2.73316e+07
Dt_02086	58	28	8886.38	2;3;4;5;6;7;8;10	8	twitchin isoform x3; e-Value: 0	2.60366e+07
Dt_13983	28	28	2801.78	1;2;3;4;5;6;7;8;10	9	t-complex protein 1 subunit theta; e-Value: 0	2.27765e+07
Dt_12320	29	28	3326.03	2;3;4;5;6;7;8;10	8	nadh-ubiquinone oxidoreductase 75 kda mitochondrial; e-Value: 0	2.15629e+07
Dt_05943	29	28	3828.6	2;3;4;5;6;7;8;10	8	stress-70 mitochondrial; e-Value: 0	1.4807e+07
Dt_02015	29	28	3149.22	2;3;4;5;6;7;8;10	8	probable pyruvate dehydrogenase e1 component subunit mitochondrial isoform x1; e-Value: 0	1.37133e+07
Dt_12914	28	28	2863.57	2;3;4;5;7;10	6	piwi-like protein 1; e-Value: 0	1.10812e+07
Dt_08672	29	28	2940.22	2;3;4;5;6;7;8;10	8	ubiquitin-like modifier-activating enzyme 1; e-Value: 0	1.09925e+07
Dt_11168	28	27	4616.97	1;2;3;4;5;6;7;10	8	malate mitochondrial; e-Value: 2.3E-175	3.8066e+08
Dt_06543	27	27	3242.07	1;2;3;4;5;6;7;8;10	9	aspartate mitochondrial; e-Value: 0	1.11482e+08
Dt_11467	30	27	3052.3	2;3;4;5;6;7;8;10	8	40s ribosomal protein s3a; e-Value: 3.7E-146	3.4066e+07
Dt_10590	27	27	2560.2	1;2;3;4;5;6;7;8;10	9	26s proteasome non-atpase regulatory subunit 2; e-Value: 0	7.25028e+06
Dt_13929	52	26	9057.2	1;2;3;4;5;6;7;8;10	9	actin; e-Value: 0	7.58452e+08
Dt_14755	28	26	4753.53	1;2;3;4;5;6;7;10	8	3-ketoacyl- mitochondrial; e-Value: 0	1.02935e+08
Dt_15218	35	26	4971.05	1;2;3;4;5;6;7;8;10	9	retinal dehydrogenase 2; e-Value: 0	8.17364e+07
Dt_13989	26	26	3995.91	2;3;4;5;6;7;8;10	8	filamin-a isoform x5; e-Value: 3.1E-42	7.21534e+07
Dt_02380	26	26	4194.3	1;2;3;4;5;6;7;8;10	9	triosephosphate isomerase; e-Value: 3.9E-126	3.77318e+07
Dt_00693	26	26	2852.53	2;3;4;5;6;7;10	7	6-phosphogluconate decarboxylating; e-Value: 0	2.97643e+07
Dt_08153	27	26	2925.36	1;2;3;4;5;6;8	7	staphylococcal nuclease domain-containing protein 1-like; e-Value: 0	1.3002e+07
Dt_16140	26	26	2017.69	2;3;4;5;6;7;8;10	8	uncharacterized protein loc100906494; e-Value: 1.6E-49	9.27871e+06
Dt_07502	28	26	2744.41	2;3;4;5;6;7;8;10	8	micos complex subunit mic60 isoform x1; e-Value: 2.1E-117	9.26799e+06
Dt_00666	26	26	3156.44	2;3;4;5;6;7;8;10	8	#NAME?	9.07652e+06
Dt_12739	25	25	2120.2	1;2;3;4;5;6;7;10	8	carrier protein; e-Value: 0	1.34396e+08
Dt_09794	25	25	4022.8	1;2;3;4;5;6;7;8;10	9	myosin regulatory light polypeptide 9-like; e-Value: 4.3E-79	1.02333e+08
Dt_08826	25	25	1961.76	2;3;4;5;6;7;8;10	8	40s ribosomal protein s3; e-Value: 5.5E-144	1.87073e+07
Dt_07980	25	25	1997.33	2;3;4;5;6;8;10	7	ap-1 complex subunit beta-1; e-Value: 0	6.80414e+06
Dt_16540	25	24	3925.53	1;2;3;4;5;6;7;8;10	9	hypothetical protein SARC_00571 [Sphaeroforma arctica JP610]; e-Value: 0.0000000012	2.71698e+08
Dt_06771	24	24	3134.39	1;2;3;4;5;6;7;8;10	9	atp synthase subunit mitochondrial; e-Value: 1.2E-72	8.28961e+07
Dt_00961	27	24	3602.46	1;2;3;4;5;6;7;8;10	9	secreted salivary gland; e-Value: 7.4E-49	7.98367e+07
Dt_13700	25	24	3260.9	1;2;3;4;5;6;7;8;10	9	trifunctional enzyme subunit mitochondrial; e-Value: 0	5.18358e+07
Dt_09123	24	24	2662.07	2;3;4;5;6;7;8;10	8	t-complex protein 1 subunit delta; e-Value: 0	3.51615e+07
Dt_12892	25	24	2484.54	2;3;4;5;6;7;8;10	8	t-complex protein 1 subunit zeta; e-Value: 0	3.0041e+07
Dt_16977	35	24	3146.21	1;2;3;4;5;6;7;8;10	9	vitellogenin-6 [Ascaris suum]; e-Value: 0.000000041	1.40466e+07
Dt_06199	25	24	2488.71	2;3;4;5;6;7;10	7	serpin b3-like; e-Value: 1.5E-72	1.14218e+07
Dt_06769	26	24	2437.31	2;3;4;5;6;7;8;10	8	cytosolic 10-formyltetrahydrofolate dehydrogenase; e-Value: 0	1.00776e+07
Dt_01178	24	24	2146.8	1;2;3;4;5;6;7;8;10	9	cullin-associated nedd8-dissociated protein 1; e-Value: 0	9.85653e+06
Dt_03182	23	23	4246.57	1;2;3;4;5;6;7;8;10	9	adenosine kinase 2; e-Value: 2.9E-102	2.03686e+08
Dt_18297	24	23	4348.78	1;2;3;4;5;6;7;8;10	9	endothelin-converting enzyme-like 1; e-Value: 4.5E-20	8.55158e+07
Dt_10811	23	23	3067.66	1;2;3;4;5;6;7;8;10	9	cytosol aminopeptidase; e-Value: 0	6.42281e+07
Dt_10838	24	23	3135.65	1;2;3;4;5;6;7;8;10	9	uncharacterized protein; e-Value: 1.7E-63	5.46567e+07
Dt_07360	24	23	3257.55	2;3;4;5;6;7;8;10	8	60s ribosomal protein l5; e-Value: 2E-165	5.05998e+07
Dt_14873	23	23	2124.77	2;3;4;5;6;7;8;10	8	dihydrolipoyllysine-residue acetyltransferase component of pyruvate dehydrogenase mitochondrial; e-Value: 0	4.47807e+07
Dt_16383	23	23	2337.4	1;2;3;4;5;6;7;10	8	medium-chain specific acyl- mitochondrial; e-Value: 0	2.87339e+07
Dt_01229	24	23	2785.53	2;3;4;5;6;7;10	7	very long-chain specific acyl- mitochondrial; e-Value: 0	2.62723e+07
Dt_09944	24	23	2482.84	2;3;4;5;6;7;8;10	8	nadph-cytochrome p450 reductase; e-Value: 0	1.56668e+07
Dt_00645	23	23	2967.29	1;2;3;4;5;6;8;10	8	acetyl- mitochondrial; e-Value: 0	1.43869e+07
Dt_03587	23	23	2084.27	2;3;4;5;6;8;10	7	long-chain-fatty-acid-- ligase 4; e-Value: 0	1.17658e+07
Dt_05599	23	23	2520.4	2;3;4;5;6;7;8;10	8	t-complex protein 1 subunit gamma; e-Value: 0	1.06376e+07
Dt_08546	23	23	1922.86	4;5;6;7;8;10	6	stress-induced-phosphoprotein 1; e-Value: 4.1E-168	8.59919e+06
Dt_10022	23	23	2288.21	2;3;4;5;6;7;8;10	8	glucose-6-phosphate 1-dehydrogenase isoform x2; e-Value: 0	8.48169e+06
Dt_01689	24	23	2565.8	2;3;4;5;6;7;8;10	8	protein mesh isoform x2; e-Value: 0	7.74009e+06
Dt_06566	24	23	3022.29	2;3;4;5;6;7;8;10	8	neuroglian isoform x1; e-Value: 0	5.90866e+06
Dt_03695	26	22	6000.63	1;2;3;4;5;6;7;8;10	9	cuticle protein partial; e-Value: 1.4E-34	4.25235e+09
Dt_08351	22	22	4543.48	1;2;3;4;5;6;7;8;10	9	myosin essential light chain; e-Value: 1E-76	1.78333e+09
Dt_11039	23	22	3074.93	2;3;4;5;6;7;8;10	8	cofilin actin-depolymerizing factor homolog; e-Value: 5.1E-68	2.14963e+08
Dt_06014	22	22	3542.17	1;2;3;4;5;6;7;8;10	9	secreted salivary gland; e-Value: 1.2E-92	1.1899e+08
Dt_10390	22	22	3893.72	1;2;3;4;5;6;7;8;10	9	uncharacterized protein isoform d; e-Value: 3.2E-43	1.12114e+08
Dt_14812	22	22	4047.5	1;2;3;4;5;6;7;8;10	9	phosphoglycerate kinase; e-Value: 0	5.05819e+07
Dt_06133	22	22	2896.95	1;2;3;4;5;6;7;8;10	9	3-hydroxyisobutyryl- mitochondrial; e-Value: 2.3E-163	3.38888e+07
Dt_02804	22	22	2585.67	2;3;4;5;6;7;8;10	8	cysteine-rich venom protein 6; e-Value: 2.3E-58	3.04046e+07
Dt_00294	23	22	2291.11	2;3;4;5;6;7;8;10	8	glutamate mitochondrial; e-Value: 0	1.56007e+07
Dt_06197	22	22	1535.83	2;3;4;5;6;7;8;10	8	uncharacterized protein isoform b; e-Value: 2.5E-98	9.44416e+06
Dt_10699	22	22	1826.56	2;3;5;6;10	5	plexin-a4; e-Value: 0	5.91567e+06
Dt_15601	21	21	3179.52	1;2;3;4;5;6;7;8;10	9	muscle-specific protein 20; e-Value: 2.1E-103	6.90696e+08
Dt_03488	30	21	4892.4	2;3;4;5;6;7;10	7	tubulin alpha-1 chain; e-Value: 0	3.33802e+08
Dt_17494	22	21	3049.08	1;2;3;4;5;6;7;8;10	9	---NA---; e-Value: -	1.97313e+08
Dt_03925	32	21	3761.13	1;2;3;4;5;6;7;8;10	9	fatty-acid amide hydrolase 2-b; e-Value: 5E-131	1.8774e+08
Dt_00956	21	21	2962.12	2;3;4;5;6;7;8;10	8	pdz and lim domain protein partial; e-Value: 0.0000000000000073	1.19393e+08
Dt_12316	22	21	3294.26	1;2;3;4;5;6;7;8;10	9	voltage-dependent anion-selective channel protein 2-like; e-Value: 1.9E-137	1.00383e+08
Dt_06776	21	21	2411	2;3;4;5;6;7;8;10	8	probable enoyl- mitochondrial; e-Value: 1.1E-143	7.2751e+07
Dt_11911	21	21	3240.91	1;2;3;4;5;6;7;8;10	9	calreticulin; e-Value: 1.2E-165	5.78855e+07
Dt_06785	21	21	2843.91	2;3;4;5;6;7;8;10	8	n-myc downstream regulated; e-Value: 5.1E-123	4.07897e+07
Dt_00605	31	21	4297.71	1;2;3;4;5;6;8;10	8	heat shock 70 kda protein cognate 3; e-Value: 0	3.88955e+07
Dt_14586	29	21	3338.01	1;2;3;4;5;6;8;10	8	isocitrate dehydrogenase; e-Value: 0	3.4944e+07
Dt_02400	21	21	2438.42	2;3;4;5;6;7;10	7	#NAME?	2.6368e+07
Dt_07861	22	21	3126.99	2;3;4;5;6;7;8;10	8	trypsin-like serine proteinase 1; e-Value: 9.7E-50	2.46353e+07
Dt_07420	21	21	2334.78	2;3;4;5;6;7;8;10	8	rab gdp dissociation inhibitor alpha; e-Value: 0	2.32362e+07
Dt_08002	22	21	2311.14	2;3;4;5;6;8;10	7	t-complex protein 1 subunit eta; e-Value: 0	1.72614e+07
Dt_15125	21	21	2676.8	2;3;4;5;6;7;10	7	phosphoglucomutase; e-Value: 0	1.52669e+07
Dt_15435	21	21	2088.96	1;2;3;4;5;6;8;10	8	polyadenylate-binding protein 4; e-Value: 0	1.45145e+07
Dt_09576	23	21	2130.55	2;3;5;6;7;10	6	endoplasmin; e-Value: 0	1.21182e+07
Dt_09017	21	21	2131.03	2;3;4;5;6;7;10	7	phosphoenolpyruvate cytosolic; e-Value: 0	1.18146e+07
Dt_15792	21	21	2038.31	2;3;4;5;6;7;10	7	c-1-tetrahydrofolate cytoplasmic-like; e-Value: 0	1.1758e+07
Dt_03532	22	21	2337.75	2;3;4;5;6;7;10	7	glycogen debranching enzyme isoform x2; e-Value: 0	6.52441e+06
Dt_14768	22	21	1932.93	2;3;5;6;7;8;10	7	trifunctional purine biosynthetic protein adenosine-3; e-Value: 0	5.34442e+06
Dt_15934	22	20	3801.78	1;2;3;4;5;6;7;8;10	9	protein lethal essential for life-like; e-Value: 1.1E-57	2.23067e+08
Dt_00444	20	20	2193.57	1;2;3;4	4	troponin t-like; e-Value: 6.6E-100	9.74159e+07
Dt_11260	20	20	2490.11	1;2;3;4;5;6;7;10	8	glutamine-oxaloacetic partial; e-Value: 0	6.22597e+07
Dt_09622	28	20	3946.75	1;2;3;4;5;6;7;8;10	9	tubulin beta-1 chain; e-Value: 0	5.56592e+07
Dt_01030	21	20	2868.07	1;2;3;4;5;6;7;8;10	9	hydroxyacyl-coenzyme a mitochondrial; e-Value: 3.3E-119	4.6401e+07
Dt_02034	20	20	2945.38	2;3;4;5;6;7;8;10	8	synaptic vesicle membrane protein vat-1 homolog-like; e-Value: 0	4.15796e+07
Dt_16181	21	20	2748.75	2;3;4;5;6;7;8;10	8	tetratricopeptide repeat protein 39b-like isoform x1; e-Value: 4.4E-83	3.84798e+07
Dt_11496	20	20	2633.34	1;2;3;4;5;6;10	7	guanine nucleotide-binding protein subunit beta-like protein; e-Value: 0	3.84201e+07
Dt_04785	20	20	2862.18	2;3;4;5;6;7;8;10	8	atp synthase subunit mitochondrial; e-Value: 2.9E-71	3.53349e+07
Dt_12707	20	20	2247.17	1;2;3;4;5;6;7;8;10	9	myc box-dependent-interacting protein 1 isoform x3; e-Value: 5.9E-151	3.5285e+07
Dt_04123	20	20	2589.87	2;3;4;5;6;7;8;10	8	uncharacterized protein isoform b; e-Value: 8.5E-23	3.35155e+07
Dt_14670	21	20	2378.09	1;2;3;4;5;6;7;8;10	9	fumarate mitochondrial; e-Value: 0	3.02577e+07
Dt_11395	20	20	1633.29	2;3;4;5;6;7;8;10	8	camp-dependent protein kinase type i regulatory subunit isoform x1; e-Value: 0	2.7517e+07
Dt_00539	20	20	2410.07	1;2;3;4;5;6;10	7	acetolactate synthase-like protein; e-Value: 0	2.10696e+07
Dt_03031	20	20	2279.78	2;3;4;5;6;7;8;10	8	transaldolase; e-Value: 3.1E-164	1.91025e+07
Dt_12729	20	20	2072.97	2;3;4;5;6;7;8;10	8	serine cytosolic isoform x1; e-Value: 0	1.15739e+07
Dt_11368	20	20	2206.96	2;3;4;5;6;7;8;10	8	dolichyl-diphosphooligosaccharide--protein glycosyltransferase subunit 2-like; e-Value: 1.1E-172	8.04492e+06
Dt_03952	19	19	3310.48	1;2;3;4;5;6;7;8;10	9	myosin heavy muscle-like; e-Value: 4E-84	5.67991e+08
Dt_07692	19	19	2162.93	1;2;3;4;5;6;8;10	8	eukaryotic initiation factor 4a; e-Value: 0	3.55636e+07
Dt_06218	20	19	2927.89	1;2;3;4;5;6;7;8;10	9	4-hydroxybutyrate coenzyme a transferase-like; e-Value: 0	3.18752e+07
Dt_08775	19	19	1645.13	2;3;4;5;6;7;8;10	8	40s ribosomal protein s4; e-Value: 4.1E-165	2.8013e+07
Dt_02485	19	19	2869.59	1;2;3;4;5;6;7;8;10	9	calsequestrin family protein; e-Value: 8.2E-141	2.79348e+07
Dt_15893	19	19	1852.33	2;3;4;5;6;7;10	7	lysosome membrane protein 2-like; e-Value: 3.1E-86	2.2262e+07
Dt_03576	19	19	2479.41	2;3;4;5;6;7;10	7	actin-interacting protein 1; e-Value: 0	2.0979e+07
Dt_02098	19	19	3023.35	2;3;4;5;6;7;8;10	8	dihydrolipoyl mitochondrial; e-Value: 0	2.06427e+07
Dt_10580	19	19	1753.98	1;2;3;4;5;6;7;8;10	9	60s ribosomal protein l4; e-Value: 0	1.52566e+07
Dt_16361	20	19	2752.38	2;3;4;5;6;7;10	7	fatty acid synthase-like; e-Value: 8.9E-65	1.5157e+07
Dt_15590	19	19	1411.51	1;2;3;4;5;6;7;8;10	9	programmed cell death 6-interacting protein; e-Value: 0	1.19213e+07
Dt_01634	21	19	1826.75	2;3;4;5;6;7;8;10	8	muscle m-line assembly protein unc-89; e-Value: 1.7E-135	1.11688e+07
Dt_11788	19	19	1598.75	2;3;4;5;6;7;8;10	8	carnitine o-palmitoyltransferase mitochondrial; e-Value: 0	9.91631e+06
Dt_02369	20	19	1547.58	2;3;4;6;7;8;10	7	ap-2 complex subunit alpha; e-Value: 0	9.61423e+06
Dt_04751	19	19	1968.54	2;3;4;5;6;7;8;10	8	coatomer subunit gamma-2; e-Value: 0	6.51273e+06
Dt_02154	20	19	1882.62	2;3;5;6;7;10	6	lysosomal alpha-mannosidase isoform x1; e-Value: 0	4.75201e+06
Dt_03194	27	19	2289	3;4;5;6;7;8;10	7	villin-1-like isoform x1; e-Value: 0	3.40957e+06
Dt_08199	22	19	1871.13	2;3;4;5;7;8;10	7	ryanodine receptor; e-Value: 0	1.89773e+06
Dt_01323	18	18	2662.38	2;3;4;5;6;7;8;10	8	glutamine synthetase-like; e-Value: 0	6.57985e+07
Dt_13063	18	18	2861.66	1;2;3;4;5;6;7;8;10	9	probable isocitrate dehydrogenase; e-Value: 0	6.23488e+07
Dt_06375	18	18	1760.98	2;3;4;5;6;7;8;10	8	elongation factor 1-gamma; e-Value: 0	4.30924e+07
Dt_00979	19	18	2506.99	1;2;3;4;5;6;7;10	8	60s acidic ribosomal protein p0; e-Value: 1.2E-179	4.04131e+07
Dt_05090	18	18	2058.78	2;3;4;5;7;10	6	adenylyl cyclase-associated protein 2; e-Value: 3E-153	2.54988e+07
Dt_04755	18	18	1910.34	2;3;4;5;6;7;8;10	8	uncharacterized protein isoform h; e-Value: 1.1E-137	2.35452e+07
Dt_11818	19	18	2269.99	2;3;4;5;6;7;8;10	8	amp-binding protein; e-Value: 5.7E-147	1.931e+07
Dt_02063	18	18	1987.47	3;4;5;6;7;8;10	7	inorganic pyrophosphatase; e-Value: 9.4E-133	1.87538e+07
Dt_02548	18	18	1335.11	2;3;4;5;6;7;8;10	8	saccharopine dehydrogenase domain-containing protein; e-Value: 1.7E-122	1.84405e+07
Dt_09831	18	18	1771.63	6;7;8;10	4	atpase inhibitor mai- mitochondrial-like; e-Value: 0.0000000000000039	1.71644e+07
Dt_12311	18	18	2127.02	1;2;3;4;5;6;7;8;10	9	endothelin-converting enzyme 1 isoform x3; e-Value: 3.4E-70	1.57779e+07
Dt_01963	18	18	1616.32	1;2;3;4;5;6;7;8;10	9	endothelin-converting enzyme 1; e-Value: 7.3E-133	1.18093e+07
Dt_00126	18	18	1512.06	2;3;4;5;6;7;8;10	8	serine threonine-protein phosphatase 2a 65 kda regulatory subunit a alpha isoform; e-Value: 0	1.14825e+07
Dt_13354	23	18	2468.6	2;3;4;5;6;7;10	7	glycerol-3-phosphate dehydrogenase; e-Value: 5.3E-168	1.10792e+07
Dt_10934	18	18	1938.72	2;3;5;6;7;8;10	7	dolichyl-diphosphooligosaccharide--protein glycosyltransferase subunit 1; e-Value: 0	9.25374e+06
Dt_04811	19	18	1710.97	2;3;5;6;7;8;10	7	integrin alpha-ps1 isoform x2; e-Value: 0	7.87234e+06
Dt_13846	18	18	1705.62	2;3;5;6;7;10	6	eukaryotic translation initiation factor 4 gamma 1-like isoform x3; e-Value: 3E-152	6.26974e+06
Dt_01862	19	18	1675.06	2;4;5;6;8;10	6	-carotene 9 - partial; e-Value: 1.4E-162	6.15914e+06
Dt_02849	17	17	2852.07	1;2;3;4;5;6;7;10	8	muscular protein; e-Value: 1.2E-53	9.18242e+08
Dt_05861	17	17	2846.93	1;2;3;4;5;6;7;10	8	myosin regulatory light chain 2-like; e-Value: 8.2E-76	3.9978e+08
Dt_16177	18	17	2093.59	2;3;4;5;6;7;8;10	8	---NA---; e-Value: -	7.79118e+07
Dt_06973	18	17	2206.66	2;3;4;5;6;7;8;10	8	atp synthase subunit mitochondrial-like; e-Value: 1.8E-157	7.24777e+07
Dt_13136	17	17	1535.1	2;3;4;5;6;7;8;10	8	collagen alpha-1 chain; e-Value: 0	5.26635e+07
Dt_16650	17	17	2956.63	2;3;4;5;6;7;8;10	8	glutathione s-transferase omega-1; e-Value: 4.1E-47	5.24379e+07
Dt_01863	18	17	2775.21	2;3;4;5;6;7;8;10	8	glutathione s-transferase mu 1-like; e-Value: 4.2E-86	4.26696e+07
Dt_00088	17	17	2522.51	1;2;3;4;5;6;7;8;10	9	copine-5 isoform x2; e-Value: 3.4E-67	3.45734e+07
Dt_01097	18	17	1659.43	2;3;4;5;6;8;10	7	nadp-dependent malic enzyme-like; e-Value: 0	2.7987e+07
Dt_04897	17	17	1555.02	1;2;3;4;5;6;7;8;10	9	phosphate carrier mitochondrial isoform x2; e-Value: 4.6E-178	2.58407e+07
Dt_14299	17	17	1869.66	1;2;3;4;5;6;7;8;10	9	prohibitin-2; e-Value: 4E-175	2.33718e+07
Dt_02248	17	17	2431.02	2;3;4;5;6;10	6	sarcalumenin; e-Value: 6.8E-168	2.06503e+07
Dt_06200	17	17	1611.39	2;3;4;5;6;10	6	serpin b4-like; e-Value: 2.3E-51	1.82829e+07
Dt_03064	17	17	1311	3;4;5;6;7;8;10	7	otoferlin-like isoform x1; e-Value: 0	9.90588e+06
Dt_02291	17	17	1505.11	2;3;4;5;6;7;8;10	8	60s ribosomal protein l3; e-Value: 0	9.5906e+06
Dt_11726	17	17	1515.82	2;3;4;5;6;7;8;10	8	nucleolar protein 56; e-Value: 0	9.4248e+06
Dt_13698	17	17	1653.18	2;3;4;5;7;8;10	7	eh domain-containing protein 3; e-Value: 0	9.30731e+06
Dt_00067	18	17	2026.05	2;4;5;6;7;10	6	transmembrane protease serine partial; e-Value: 7.1E-90	8.0095e+06
Dt_08503	18	17	1625.41	2;3;4;5;6;7;8;10	8	methylmalonate-semialdehyde dehydrogenase; e-Value: 0	4.91705e+06
Dt_04332	17	17	1641.66	2;3;4;5;6;7;8;10	8	cgmp-dependent protein isozyme 2 forms cd4 t1 t3a t3b-like isoform x2; e-Value: 0	4.72918e+06
Dt_04224	17	17	1158.36	2;3;4;6;7;10	6	integrin-linked protein partial; e-Value: 0	4.1203e+06
Dt_12296	17	17	1370.67	2;3;4;5;6;8;10	7	calcium-binding mitochondrial carrier protein aralar1 isoform x2; e-Value: 0	3.89813e+06
Dt_00580	16	16	2085.29	2;3;4;5;6;7;8;10	8	glutathione s-transferase; e-Value: 1.5E-78	7.28461e+07
Dt_09343	16	16	2318.71	2;3;4;5;6;7;8;10	8	serine protease 27-like; e-Value: 1.4E-58	5.29663e+07
Dt_04099	17	16	1647.02	1;2;3;4;5;6;7;10	8	chymotrypsinogen b2-like; e-Value: 5.8E-26	4.38085e+07
Dt_13823	16	16	2352.26	1;2;3;4;5;6;7;8;10	9	protein l 37cc; e-Value: 1.1E-160	3.87188e+07
Dt_03861	16	16	2638.09	3;4;5;6;7;8;10	7	glycogenin-1 isoform x3; e-Value: 1.4E-146	3.81338e+07
Dt_03629	16	16	2211.99	1;2;3;4;5;6;10	7	delta( )-delta( )-dienoyl- mitochondrial-like; e-Value: 3.7E-84	3.47726e+07
Dt_05779	16	16	1489.57	2;3;4;5;6;7;10	7	isocitrate dehydrogenase; e-Value: 0	2.71418e+07
Dt_07211	16	16	1883.23	2;3;4;5;6;7;8;10	8	cytochrome b-c1 complex subunit mitochondrial; e-Value: 4.4E-98	2.64877e+07
Dt_03237	17	16	2186.01	2;3;4;5;6;7;10	7	d-3-phosphoglycerate dehydrogenase; e-Value: 1.1E-145	2.46219e+07
Dt_06146	16	16	1993.88	2;3;4;5;6;7;10	7	cytosolic non-specific dipeptidase; e-Value: 0	2.27598e+07
Dt_12495	16	16	1361.87	2;3;4;5;6;8;10	7	carnitine o-acetyltransferase-like isoform x1; e-Value: 2.2E-101	1.81878e+07
Dt_09373	17	16	2076.47	2;3;4;5;6;7;8;10	8	protein ergic-53; e-Value: 6.3E-180	1.76017e+07
Dt_08781	16	16	1406.51	2;3;4;5;7;10	6	4-aminobutyrate mitochondrial; e-Value: 0	1.42245e+07
Dt_16562	17	16	1981.62	2;3;4;5;8;10	6	glycosyl hydrolase; e-Value: 1.3E-74	1.40681e+07
Dt_15502	16	16	1613.99	2;3;4;5;6;7;8;10	8	aldose reductase-like; e-Value: 2.9E-145	1.3422e+07
Dt_05990	16	16	1834.6	2;3;4;5;6;7;8;10	8	proclotting enzyme; e-Value: 4.5E-65	1.3269e+07
Dt_09431	16	16	1792.37	2;3;5;6;7;8;10	7	apoptosis-inducing factor mitochondrial; e-Value: 0	1.30897e+07
Dt_10941	17	16	1833.92	2;3;4;5;6;7;8;10	8	formimidoyltransferase-cyclodeaminase; e-Value: 0	1.15709e+07
Dt_04746	16	16	2152.01	2;3;4;5;6;7;10	7	serine--trna cytoplasmic; e-Value: 0	1.12655e+07
Dt_00149	16	16	1605.07	2;3;4;5;6;7;8;10	8	glutathione s-transferase omega-1-like; e-Value: 4E-45	1.01924e+07
Dt_02809	19	16	2253.98	2;3;4;5;6;7;8;10	8	flotillin-1 isoform x2; e-Value: 0	8.87264e+06
Dt_15123	16	16	1011.29	2;3;4;5;6;7;8;10	8	succinate dehydrogenase; e-Value: 5.1E-164	8.5213e+06
Dt_00682	17	16	1714.91	2;3;4;5;6;7;10	7	utp--glucose-1-phosphate uridylyltransferase-like; e-Value: 0	7.78981e+06
Dt_04946	17	16	1204.66	2;3;4;5;6;7;10	7	electron transfer flavoprotein-ubiquinone mitochondrial; e-Value: 0	5.48319e+06
Dt_03279	16	16	1637.66	2;3;4;5;6;7;8;10	8	importin subunit beta-1-like; e-Value: 0	5.45221e+06
Dt_06799	16	16	1556.34	5;6;7;8;10	5	lamin dm0-like isoform x1; e-Value: 2.9E-146	2.7364e+06
Dt_05128	15	15	3383.4	2;3;4;5;6;7;8;10	8	tropomyosin; e-Value: 1.2E-33	3.07208e+08
Dt_12278	16	15	2395.02	2;3;4;5;6;7;10	7	serine proteinase stubble-like; e-Value: 2E-149	1.28451e+08
Dt_00958	17	15	3290.01	1;2;3;4;5;6;7;8;10	9	troponin i; e-Value: 5.1E-31	1.06807e+08
Dt_04799	15	15	2009.47	1;2;3;4;5;6;7;8;10	9	thioredoxin- partial; e-Value: 4.2E-41	5.86884e+07
Dt_00700	15	15	1881.26	1;2;3;4;5;6;7;8;10	9	cytochrome c; e-Value: 4.2E-51	4.5416e+07
Dt_09598	15	15	1641	2;3;4;5;6;7;8;10	8	atp synthase d chain; e-Value: 1.4E-53	3.35828e+07
Dt_02903	15	15	2144.9	2;3;4;5;6;7;10	7	40s ribosomal protein s12; e-Value: 8.5E-71	3.29386e+07
Dt_05326	15	15	1372.27	2;3;4;5;6;7;8;10	8	60s ribosomal protein l10; e-Value: 7E-139	2.32807e+07
Dt_02443	19	15	2148.11	2;4;5;6;7;8;10	7	spectrin alpha; e-Value: 9.2E-156	2.01696e+07
Dt_08073	15	15	1832.8	2;3;4;5;6;8;10	7	alanine aminotransferase 1; e-Value: 0	1.75688e+07
Dt_13315	15	15	1453.91	2;3;4;5;6;7;8;10	8	sorbitol dehydrogenase; e-Value: 2.2E-162	1.70008e+07
Dt_09834	15	15	1395.4	2;3;4;5;6;7;8;10	8	gtp-binding nuclear protein ran; e-Value: 5.4E-145	1.56128e+07
Dt_12268	15	15	2049.38	3;4;5;6;7;8;10	7	plastin-2 isoform x2; e-Value: 0	1.14444e+07
Dt_07587	15	15	1324.41	2;3;4;5;6;7;8;10	8	coatomer subunit alpha isoform x2; e-Value: 0	9.82412e+06
Dt_00867	16	15	2269.61	5;6;7;8;10	5	succinyl- ligase; e-Value: 0	9.41424e+06
Dt_11899	15	15	2077.04	2;3;4;5;6;7;10	7	sorting nexin-6-like; e-Value: 0	7.65902e+06
Dt_04021	15	15	1440.76	2;3;4;5;6;10	6	unc-112-related protein; e-Value: 0	7.6204e+06
Dt_00827	15	15	1295.66	2;3;4;5;6;7;10	7	gmp synthase; e-Value: 0	7.56987e+06
Dt_02132	15	15	1714.26	2;3;4;6;7;8;10	7	beta-parvin isoform x2; e-Value: 1.5E-164	7.54627e+06
Dt_06857	15	15	1227.38	2;3;4;5;6;7;8;10	8	kynurenine--oxoglutarate transaminase 3 isoform x2; e-Value: 0	7.46313e+06
Dt_09800	17	15	1818.1	2;3;4;5;6;7;8;10	8	enoyl- delta isomerase mitochondrial isoform x2; e-Value: 2.1E-115	7.17974e+06
Dt_16623	15	15	1416.67	2;3;4;5;7;8;10	7	macrophage mannose receptor 1-like; e-Value: 4.9E-66	7.00635e+06
Dt_01877	15	15	1102.63	2;3;4;7;8;10	6	alpha-n-acetylglucosaminidase; e-Value: 0	5.76113e+06
Dt_01802	15	15	1939.62	2;4;5;6;7;10	6	60s ribosomal protein l6; e-Value: 3.2E-84	5.72892e+06
Dt_14003	15	15	1551.2	5;6;10	3	heat shock 70 kda protein 4; e-Value: 0	5.4337e+06
Dt_00117	15	15	1511.81	2;3;4;5;6;8;10	7	neutral alpha-glucosidase ab isoform x4; e-Value: 0	5.22697e+06
Dt_09280	15	15	1488.69	2;3;4;5;6;7;8;10	8	hexokinase type 2; e-Value: 0	3.85224e+06
Dt_09119	14	14	2634.25	1;2;3;4;5;6;7;8;10	9	ferritin; e-Value: 1.7E-94	2.66914e+08
Dt_11414	37	14	6243.08	1;2;3;4;5;6;10	7	tubulin beta-4b chain; e-Value: 0	2.37019e+08
Dt_01794	73	14	12782	2;3;4;5;6;7;10	7	cd109 antigen-like isoform x2; e-Value: 0	2.26879e+08
Dt_09807	14	14	2258.21	1;2;3;4;5;6;7;10	8	myophilin; e-Value: 1.1E-86	1.39271e+08
Dt_01909	14	14	2630.31	2;3;4;5;6;7;10	7	receptor-type tyrosine-protein phosphatase kappa-like; e-Value: 3.3E-31	1.29752e+08
Dt_15904	14	14	2610.93	1;2;3;4;5;6;7;8;10	9	protein d3-like; e-Value: 2.9E-98	8.10986e+07
Dt_02696	14	14	1415.55	2;3;4;5;6;7;8;10	8	delta( )-delta( )-dienoyl- mitochondrial; e-Value: 4.8E-104	7.98162e+07
Dt_04892	14	14	2801.23	2;3;4;5;6;7;10	7	pyruvate dehydrogenase e1 component subunit mitochondrial; e-Value: 0	6.08433e+07
Dt_04760	14	14	1834.59	1;2;3;4;5;6;7;8;10	9	phosphonoacetaldehyde hydrolase; e-Value: 3.3E-117	5.5849e+07
Dt_00157	15	14	1797.35	2;3;4;5;6;7;8;10	8	uncharacterized protein isoform a; e-Value: 6E-107	5.49685e+07
Dt_00182	14	14	1359.07	2;3;4;5;6;7;8;10	8	40s ribosomal protein s16; e-Value: 3.6E-90	4.91657e+07
Dt_01017	50	14	6993.64	1;2;3;4;5;6;8;10	8	heat shock 70 kda protein cognate 4; e-Value: 0	3.99024e+07
Dt_02452	14	14	1693.99	2;3;4;5;6;7;8;10	8	thioredoxin-dependent peroxide mitochondrial; e-Value: 3.9E-108	3.59283e+07
Dt_13437	14	14	1390.76	1;2;3;4;5;6;8;10	8	40s ribosomal protein s5; e-Value: 2.6E-133	3.53014e+07
Dt_06597	14	14	2064.09	2;3;4;5;7;8;10	7	alcohol dehydrogenase class-3; e-Value: 0	2.65504e+07
Dt_08874	14	14	1468.45	2;3;4;5;6;10	6	isocitrate dehydrogenase; e-Value: 0	2.39541e+07
Dt_09198	14	14	1299.9	2;3;4;5;6;7;10	7	ras-related protein rab-7a; e-Value: 7.1E-129	2.12793e+07
Dt_04082	14	14	1485.83	2;3;5;6;10	5	peritrophin-44 isoform x1; e-Value: 1.3E-46	2.06339e+07
Dt_04869	14	14	1836.37	2;4;5;6;7;8;10	7	failed axon connections; e-Value: 5.7E-127	1.75078e+07
Dt_01416	14	14	1947.61	2;3;4;5;6;7;8;10	8	uncharacterized protein loc106478826; e-Value: 0	1.73128e+07
Dt_05739	14	14	1148.87	2;3;4;5;6;7;10	7	mrna cap guanine-n7 methyltransferase; e-Value: 0	1.50805e+07
Dt_08222	14	14	2224.56	2;3;4;5;6;7;8;10	8	uncharacterized oxidoreductase tm_0325-like; e-Value: 7.5E-50	1.43005e+07
Dt_04726	19	14	2590.15	1;2;3;4;5;6;8;10	8	elongation factor mitochondrial; e-Value: 0	1.39341e+07
Dt_12647	15	14	1936.53	2;3;4;6;7;10	6	guanine nucleotide-binding protein g g g subunit beta-1; e-Value: 0	1.36965e+07
Dt_13560	14	14	1419.73	2;3;4;5;6;7;8;10	8	proteasome subunit alpha type-1; e-Value: 1.3E-136	1.29864e+07
Dt_09803	14	14	1573.52	2;3;4;5;6;7;10	7	nadh dehydrogenase; e-Value: 0	1.27623e+07
Dt_14975	47	14	6535.64	2;3;4;5;6;7;8;10	8	heat shock 70 kda protein cognate 4; e-Value: 0	1.27589e+07
Dt_12562	14	14	1514.19	2;3;4;5;6;7;8;10	8	calbindin-32 isoform x2; e-Value: 2E-89	1.14187e+07
Dt_00807	14	14	1512.01	2;3;4;5;6;7;10	7	trans- -dihydrobenzene- -diol dehydrogenase-like; e-Value: 4.9E-135	1.11831e+07
Dt_17689	15	14	1648.34	2;3;4;5;6;7;10	7	fasciclin-2 isoform x1; e-Value: 2E-131	1.06125e+07
Dt_02368	14	14	1258.32	2;3;4;5;6;8;10	7	importin-7; e-Value: 0	1.044e+07
Dt_10702	15	14	1356.66	2;3;4;5;6;8;10	7	thioredoxin reductase 3; e-Value: 0	1.04148e+07
Dt_02473	15	14	1729.8	2;4;5;6;7;10	6	protein nap; e-Value: 1E-107	8.32323e+06
Dt_07418	16	14	938.49	2;3;4;5;6;7;10	7	coatomer subunit beta; e-Value: 0	7.95983e+06
Dt_17530	15	14	821.69	2;3;5;10	4	cubilin-like isoform x1; e-Value: 2.8E-36	7.23288e+06
Dt_05704	16	14	1736.05	2;3;4;5;6;7;10	7	integrin beta-ps; e-Value: 0	6.58437e+06
Dt_00060	14	14	1294.1	2;3;4;7;8;10	6	26s proteasome non-atpase regulatory subunit 12; e-Value: 0	5.73157e+06
Dt_13051	15	14	1925.48	2;3;5;6;7;8;10	7	sorting nexin-2; e-Value: 0	5.61787e+06
Dt_10873	14	14	1316.09	2;3;5;6;7;10	6	glycogen; e-Value: 0	4.25644e+06
Dt_03684	17	14	1336.24	2;5;6;7;10	5	atp-citrate synthase; e-Value: 0	4.07477e+06
Dt_12654	14	14	1182.2	2;3;4;5;6;7;10	7	mitochondrial 2-oxoglutarate malate carrier protein; e-Value: 0	3.71602e+06
Dt_10843	15	14	1164.14	2;3;5;8;10	5	aspartate--trna cytoplasmic; e-Value: 0	3.4468e+06
Dt_03134	14	14	1068.42	2;3;4;5;6;8;10	7	cubilin; e-Value: 0	1.88199e+06
Dt_09609	13	13	2830.05	1;2;3;4;5;6;7;8;10	9	filamin partial; e-Value: 1.1E-53	7.79902e+08
Dt_02852	14	13	2478.67	1;2;3;4;5;6;7;8;10	9	peptidyl-prolyl cis-trans isomerase; e-Value: 4.2E-105	1.36697e+08
Dt_06411	13	13	1888.49	1;2;3;4;5;8;10	7	40s ribosomal protein sa; e-Value: 3.7E-135	6.17124e+07
Dt_15813	13	13	1572.56	1;2;3;4;5;6;7;8;10	9	uncharacterized protein loc100908812; e-Value: 0.00000003	5.14972e+07
Dt_07403	15	13	1109.09	2;3;5;6;7;10	6	ras-related protein rab-3 isoform x1; e-Value: 8.9E-144	4.6963e+07
Dt_06402	15	13	1942.18	2;3;4;5;6;10	6	ras-related protein rab-1a; e-Value: 3.2E-126	2.55887e+07
Dt_12741	13	13	1249.23	2;3;4;5;6;7;8;10	8	40s ribosomal protein s10-like; e-Value: 2.3E-63	2.27998e+07
Dt_10904	13	13	1326.47	1;2;3;4;5;6;7;10	8	ribosomal protein s19; e-Value: 2.7E-72	2.26806e+07
Dt_05672	13	13	1524.17	2;3;4;5;7;8;10	7	adenylate kinase isoenzyme 1 isoform x2; e-Value: 3.2E-86	2.08777e+07
Dt_08605	13	13	1655.31	1;2;3;4;5;6;7;8;10	9	coronin-6 isoform x2; e-Value: 0	2.02997e+07
Dt_05706	13	13	1113.66	2;4;5;6;7;10	6	nadh dehydrogenase; e-Value: 7.3E-85	1.43668e+07
Dt_06409	13	13	1426.75	2;3;6;7;8;10	6	v-type proton atpase subunit e; e-Value: 4E-107	1.4361e+07
Dt_01824	13	13	1317.5	2;3;5;6;7;8;10	7	endoplasmic reticulum resident protein 29; e-Value: 5.7E-83	1.43328e+07
Dt_02179	14	13	1388.64	1;2;3;4;5;6;7;10	8	proteasome subunit alpha type-6-like; e-Value: 1.4E-123	1.42934e+07
Dt_04305	13	13	1701.12	2;3;5;6;7;8;10	7	rho gdp-dissociation inhibitor 1; e-Value: 4.4E-84	1.35145e+07
Dt_09089	13	13	1101.11	2;3;4;5;7;10	6	nadh dehydrogenase; e-Value: 1.3E-137	1.34177e+07
Dt_02875	13	13	1293.29	2;3;4;5;6;10	6	short branched chain specific acyl- mitochondrial; e-Value: 0	1.32418e+07
Dt_01250	13	13	1551.36	2;3;6;7;8;10	6	dihydrolipoyllysine-residue succinyltransferase component of 2-oxoglutarate dehydrogenase mitochondrial; e-Value: 2.7E-160	1.30934e+07
Dt_04810	13	13	2322.45	2;3;4;5;6;7;10	7	adipocyte plasma membrane-associated; e-Value: 1.4E-54	1.07153e+07
Dt_16083	13	13	1653.63	2;3;4;5;6;10	6	probable acyl- dehydrogenase 6; e-Value: 2.3E-176	9.61634e+06
Dt_06379	13	13	1209.65	2;3;6;8;10	5	carboxypeptidase q-like; e-Value: 1.1E-161	8.80295e+06
Dt_07848	13	13	1380.67	2;3;4;5;6;7;8;10	8	elongation factor 1 beta; e-Value: 2.3E-59	5.93561e+06
Dt_05757	13	13	1250.73	2;3;4;5;7;10	6	ubiquitin carboxyl-terminal hydrolase 5 isoform x1; e-Value: 0	5.86369e+06
Dt_02242	14	13	1265.99	2;3;4;5;6;7;10	7	nadh-ubiquinone oxidoreductase 49 kda subunit; e-Value: 0	5.72104e+06
Dt_08648	14	13	1153.2	2;3;4;5;6;7;10	7	v-type proton atpase subunit c; e-Value: 0	5.25697e+06
Dt_09005	13	13	1345.57	4;5;6;7;8;10	6	nitrilase homolog 1-like; e-Value: 3E-174	4.69982e+06
Dt_06226	13	13	1429.37	2;3;6;7;10	5	inosine-5 -monophosphate dehydrogenase 2 isoform x2; e-Value: 0	4.39286e+06
Dt_00374	13	13	1236.85	2;5;6;7;8;10	6	vigilin; e-Value: 0	4.39204e+06
Dt_02118	13	13	1331.03	3;4;5;6;7;10	6	leupaxin isoform x5; e-Value: 0	3.93291e+06
Dt_00687	13	13	1200.78	1;3;5;6;7;8;10	7	dolichyl-diphosphooligosaccharide--protein glycosyltransferase 48 kda subunit; e-Value: 0	3.84588e+06
Dt_12742	13	13	1058.05	2;3;4;5;6;8;10	7	plasma alpha-l-fucosidase; e-Value: 0	3.80314e+06
Dt_11666	20	13	1990.12	2;3;5;10	4	translational activator gcn1; e-Value: 0	3.1417e+06
Dt_02834	16	13	960.46	3;4;6;7;10	5	eukaryotic translation initiation factor 3 subunit a; e-Value: 0	3.10672e+06
Dt_16000	14	13	1239.83	2;3;7;8;10	5	glucose dehydrogenase; e-Value: 2.8E-135	2.96494e+06
Dt_14011	14	13	1466.09	2;4;6;7;10	5	rrna 2 -o-methyltransferase fibrillarin; e-Value: 1E-126	2.88116e+06
Dt_01119	14	13	949.41	2;3;5;7;10	5	probable e3 ubiquitin-protein ligase herc4 isoform x1; e-Value: 0	2.49824e+06
Dt_07691	13	13	1121.18	2;3;4;7;8;10	6	e3 ubiquitin-protein ligase huwe1 isoform x1; e-Value: 0	1.80296e+06
Dt_01510	13	13	999.83	3;4;6;8;10	5	ubiquitin carboxyl-terminal hydrolase 7 isoform x2; e-Value: 0	725159
Dt_03731	12	12	2591.41	1;2;3;4;5;6;7;10	8	muscle lim protein 1-like; e-Value: 2.5E-51	1.06985e+09
Dt_02038	14	12	3083.06	1;2;3;4;5;6;7;8;10	9	cuticle; e-Value: 1.1E-22	8.71907e+08
Dt_02564	22	12	2984.57	1;2;3;4;5;6;7;8;10	9	malate cytoplasmic; e-Value: 1.3E-137	1.24162e+08
Dt_06122	12	12	1967.28	1;2;3;4;5;6;7;8;10	9	membrane metallo-endopeptidase-like 1; e-Value: 2E-61	1.13962e+08
Dt_11078	17	12	1632.24	2;3;4;5;6;7;8;10	8	troponin i; e-Value: 9.7E-53	1.06858e+08
Dt_03206	13	12	1406	2;3;4;5;6;7;8;10	8	ribosomal protein s18; e-Value: 2.6E-98	4.27645e+07
Dt_07115	15	12	2034.82	2;3;4;5;6;7;10	7	perivitellin-2 67 kda subunit-like; e-Value: 3.3E-93	3.85029e+07
Dt_06944	12	12	1421.96	2;3;4;5;6;7;8;10	8	sodium potassium-transporting atpase subunit beta-2; e-Value: 8.7E-91	2.87854e+07
Dt_06480	12	12	1857.07	1;4;5;6;7;8;10	7	histamine release factor; e-Value: 1.6E-84	2.8404e+07
Dt_04936	16	12	2019.97	2;3;4;5;6;7;10	7	pancreatic triacylglycerol lipase-like; e-Value: 5.5E-80	2.79696e+07
Dt_14885	12	12	1109.1	2;3;4;5;6;7;8;10	8	60s ribosomal protein l8; e-Value: 1.5E-168	2.75764e+07
Dt_08053	12	12	1099.18	2;3;4;5;6;7;10	7	cathepsin partial; e-Value: 5.9E-98	2.49254e+07
Dt_13151	12	12	1447.16	2;4;5;6;10	5	nucleoside diphosphate kinase a 1; e-Value: 8.8E-81	2.27704e+07
Dt_10309	12	12	1446.82	1;2;3;4;5;7;8;10	8	electron transfer flavoprotein subunit mitochondrial; e-Value: 1.3E-145	2.23139e+07
Dt_01534	13	12	1371.42	2;3;4;5;6;7;10	7	uncharacterized protein dwil_gk24547; e-Value: 4.6E-98	1.70895e+07
Dt_15578	12	12	1132.73	2;3;4;5;10	5	alpha-carbonic anhydrase; e-Value: 5.5E-52	1.602e+07
Dt_02851	12	12	1331.11	2;3;4;7;8;10	6	adenosine kinase; e-Value: 9.6E-117	1.59113e+07
Dt_05825	12	12	1437.25	1;2;3;4;5;6;7;8;10	9	probable serine carboxypeptidase cpvl; e-Value: 2.1E-163	1.57449e+07
Dt_05655	12	12	1474.39	2;3;4;6;7;10	6	nucleolar protein 58-like; e-Value: 0	1.54807e+07
Dt_01559	26	12	2590.3	2;3;4;5;6;7;8;10	8	endothelin-converting enzyme 1 isoform x1; e-Value: 1.6E-104	1.53935e+07
Dt_01861	12	12	1107.2	2;3;4;5;6;10	6	uncharacterized oxidoreductase; e-Value: 9.3E-75	1.46449e+07
Dt_05960	12	12	1554.96	2;3;4;5;6;7;8;10	8	ras-like gtp-binding protein rho1 isoform x2; e-Value: 1.1E-130	1.12336e+07
Dt_13138	12	12	986.98	2;3;4;5;7;10	6	dead-box helicase dbp80; e-Value: 0	1.08314e+07
Dt_02137	12	12	1501.48	4;5;6;7;8;10	6	electron transfer flavoprotein subunit beta-like; e-Value: 6.3E-145	1.0608e+07
Dt_04809	13	12	1673.5	5;6;7;8;10	5	tropomyosin; e-Value: 6.5E-37	1.0318e+07
Dt_01566	12	12	867.1	2;3;4;5;6;7;10	7	t-complex protein 1 subunit alpha; e-Value: 1.4E-118	1.00311e+07
Dt_11291	15	12	1360.62	2;3;4;5;7;10	6	perivitellin-2 67 kda subunit-like; e-Value: 2.6E-97	9.68315e+06
Dt_04545	13	12	932.24	2;5;6;7;8;10	6	letm1 and ef-hand domain-containing protein mitochondrial; e-Value: 0	9.58092e+06
Dt_10778	12	12	1196.76	1;2;3;4;5;10	6	guanosine-3 -bis 3 -pyrophosphohydrolase mesh1; e-Value: 1.2E-72	8.67603e+06
Dt_09988	13	12	1800.65	2;3;4;5;6;8;10	7	trypsin-1-like; e-Value: 1.6E-27	8.36239e+06
Dt_07387	13	12	1189.01	2;3;4;5;7;8;10	7	uncharacterized protein isoform d; e-Value: 0.000000000000082	6.94214e+06
Dt_00582	12	12	933.02	2;3;4;5;6;7;10	7	carbonic anhydrase 7 isoform x1; e-Value: 1.8E-71	6.83619e+06
Dt_12748	12	12	852.04	2;3;4;5;7;10	6	atp-dependent -nad h-hydrate dehydratase isoform x2; e-Value: 8.4E-126	6.42189e+06
Dt_11923	14	12	1737.19	2;3;4;5;6;7;8;10	8	retinol dehydrogenase 12-like; e-Value: 6.7E-112	5.4841e+06
Dt_02963	13	12	1511.82	3;4;5;6;7;8;10	7	flotillin-2 isoform x1; e-Value: 0	4.21324e+06
Dt_00232	13	12	1080.11	2;3;4;5;6;10	6	coatomer subunit beta; e-Value: 0	4.09506e+06
Dt_03032	12	12	895.17	2;3;4;6;10	5	vesicle-fusing atpase 1-like; e-Value: 0	4.00288e+06
Dt_04417	12	12	952.61	2;3;4;5;6;10	6	uncharacterized; e-Value: 0	3.56154e+06
Dt_10365	12	12	1339.53	2;3;4;5;10	5	delta-1-pyrroline-5-carboxylate mitochondrial; e-Value: 0	2.71049e+06
Dt_13332	12	12	719.61	3;8;10	3	dual specificity protein phosphatase 19; e-Value: 4.3E-78	2.591e+06
Dt_08345	17	12	1594.11	2;3;4;5;6;7;8;10	8	dynein heavy cytoplasmic isoform x4; e-Value: 0	2.29179e+06
Dt_07934	13	12	1003.75	2;3;4;5;6;7;10	7	laminin subunit alpha-2 isoform x1; e-Value: 0	1.61021e+06
Dt_03699	14	11	3235.52	1;2;3;4;5;6;7;8;10	9	cuticle; e-Value: 1.1E-23	1.94472e+09
Dt_15834	11	11	2225.64	1;2;3;4;5;6;7;8;10	9	muscular protein partial; e-Value: 1.2E-55	5.51711e+08
Dt_00486	11	11	1058.88	2;3;5;6;7;8;10	7	u24-ctenitoxin- partial; e-Value: 2.6E-33	3.37165e+08
Dt_03239	11	11	1843.82	2;3;4;5;10	5	glutathione s-transferase 1-1-like; e-Value: 2E-64	1.2123e+08
Dt_05808	12	11	2179.07	2;3;4;5;6;7;8;10	8	cathepsin partial; e-Value: 2.2E-122	1.08022e+08
Dt_00838	11	11	1868.24	2;3;4;5;6;10	6	cathepsin d; e-Value: 1.1E-156	5.04068e+07
Dt_06414	11	11	1706.37	2;3;4;5;6;7;8;10	8	histone h4-like; e-Value: 2.2E-66	4.96435e+07
Dt_05028	11	11	1916.42	2;3;4;5;6;7;8;10	8	intradiol ring-cleavage dioxygenase; e-Value: 2.3E-56	4.73671e+07
Dt_16192	12	11	1788.51	1;2;3;4;5;6;10	7	---NA---; e-Value: -	4.45373e+07
Dt_12216	11	11	1965.96	2;3;4;5;6;10	6	fructose- -bisphosphatase 1; e-Value: 8.8E-179	3.65351e+07
Dt_02192	11	11	1573.68	2;3;4;5;6;7;8;10	8	60s ribosomal protein l9; e-Value: 6.6E-105	3.29943e+07
Dt_09468	11	11	1838.04	1;2;3;4;5;6;7;8;10	9	fatty acid-binding muscle isoform x1; e-Value: 6.9E-35	3.25559e+07
Dt_05465	11	11	1676.57	2;3;4;5;6;7;8;10	8	williams-beuren syndrome chromosomal region 27; e-Value: 2.4E-33	2.81638e+07
Dt_16995	18	11	1635.51	2;3;4;5;6;7;8;10	8	---NA---; e-Value: -	2.66776e+07
Dt_08221	11	11	1641.81	2;3;4;5;8;10	6	gtp-binding protein sar1b; e-Value: 2.5E-118	2.38225e+07
Dt_06619	11	11	1339.3	2;3;5;6;7;8;10	7	ubiquitin carboxyl-terminal hydrolase isozyme l3; e-Value: 1.2E-82	2.31907e+07
Dt_06166	11	11	1667.22	1;2;3;4;5;6;10	7	elongation factor 1-beta; e-Value: 1.7E-93	2.20341e+07
Dt_11017	12	11	1128.07	2;3;4;6;7;10	6	receptor-type tyrosine-protein phosphatase c; e-Value: 2.1E-29	1.7824e+07
Dt_14349	11	11	886.4	1;2;3;4;5;7;8;10	8	10 kda heat shock mitochondrial-like; e-Value: 1.9E-49	1.6852e+07
Dt_06567	11	11	973.6	4;5;6;7;8;10	6	60s ribosomal protein l23a; e-Value: 1.9E-62	1.50769e+07
Dt_10935	11	11	1533.65	2;3;4;5;6;7;8;10	8	dipeptidyl peptidase 1 isoform x1; e-Value: 0	1.42047e+07
Dt_15552	11	11	1140.52	2;4;5;7;8;10	6	intradiol ring-cleavage dioxygenase; e-Value: 1.8E-45	1.2649e+07
Dt_04371	11	11	1008.68	2;3;4;5;6;7;8;10	8	dihydropteridine reductase; e-Value: 1.3E-96	1.20613e+07
Dt_07297	11	11	1122.16	3;4;5;6;7;8;10	7	s-methyl-5 -thioadenosine phosphorylase-like; e-Value: 3.4E-104	1.03525e+07
Dt_04831	12	11	1606.56	2;4;5;6;7;10	6	protein ndrg3-like; e-Value: 7.4E-152	9.90374e+06
Dt_10334	12	11	1553.95	1;3;4;5;7;8;10	7	ribosomal protein l17; e-Value: 1.4E-115	9.85024e+06
Dt_04926	11	11	1102.62	2;3;5;6;10	5	v-type proton atpase subunit h isoform x2; e-Value: 0	9.346e+06
Dt_17106	23	11	1983.12	2;3;4;5;7;8;10	7	uncharacterized protein loc106473142; e-Value: 4.3E-23	7.80023e+06
Dt_01441	11	11	1048.92	2;3;4;6;7;8;10	7	tropinone reductase 2-like; e-Value: 1E-112	7.06019e+06
Dt_14678	11	11	758.89	2;3;4;5;6;10	6	glutaryl- mitochondrial; e-Value: 0	6.87287e+06
Dt_06503	12	11	1219.6	2;3;5;6;7;10	6	nadp-dependent malic enzyme-like; e-Value: 0	6.86581e+06
Dt_01259	12	11	955.44	2;3;6;7;8;10	6	uncharacterized protein loc106463446; e-Value: 5.7E-98	6.77423e+06
Dt_14264	12	11	929.68	2;3;4;5;6;8;10	7	protein kinase brain isozyme isoform x1; e-Value: 0	6.27365e+06
Dt_08059	11	11	1361.6	2;5;6;7;8;10	6	innexin inx2; e-Value: 2.9E-134	6.02828e+06
Dt_04160	11	11	1354.78	1;2;3;5;6;10	6	atp-dependent rna helicase me31b; e-Value: 0	5.52008e+06
Dt_01275	11	11	889.96	2;3;4;5;10	5	tyrosine-protein phosphatase 10d-like; e-Value: 7.8E-71	5.30046e+06
Dt_00668	12	11	1147.71	2;3;4;5;6;7;10	7	dynamin-1-like protein; e-Value: 0	5.00171e+06
Dt_04876	11	11	1268.39	2;3;4;5;7;8;10	7	probable peptidyl-trna hydrolase 2; e-Value: 1.5E-82	4.70793e+06
Dt_03626	11	11	877.06	2;3;6;7;10	5	aminopeptidase; e-Value: 0	4.57006e+06
Dt_03232	11	11	1357.03	4;5;7;8;10	5	e3 ubiquitin-protein ligase rnf25 isoform x2; e-Value: 2.6E-39	4.50784e+06
Dt_10042	11	11	910.7	2;3;4;6;8;10	6	acylamino-acid-releasing enzyme; e-Value: 3.7E-149	3.8061e+06
Dt_03088	11	11	1249.46	2;3;4;5;6;7;10	7	septin-2; e-Value: 3.2E-173	3.74212e+06
Dt_16587	11	11	1070.83	2;3;4;5;7;8;10	7	---NA---; e-Value: -	3.56699e+06
Dt_11611	11	11	761.22	3;4;7;10	4	f-actin-capping protein subunit alpha; e-Value: 2.4E-136	3.5227e+06
Dt_05442	11	11	1081.32	2;3;4;5;6;7;8;10	8	ras gtpase-activating protein-binding protein 2 isoform x1; e-Value: 8.5E-84	3.19511e+06
Dt_07711	11	11	904.48	3;4;6;7;8;10	6	proteasome subunit beta type-2-like; e-Value: 5.3E-84	2.88755e+06
Dt_02512	11	11	1118.56	2;3;4;5;10	5	gephyrin; e-Value: 1.6E-173	2.88251e+06
Dt_11069	11	11	1110.39	2;3;4;5;6;8;10	7	protein transport protein sec23a; e-Value: 0	2.81143e+06
Dt_08828	11	11	909.72	4;5;7;10	4	fibulin-1; e-Value: 1.6E-84	2.46529e+06
Dt_17765	11	11	966.98	4;5;7;8;10	5	---NA---; e-Value: -	2.33937e+06
Dt_04324	11	11	1014	2;3;6;7;10	5	protein white; e-Value: 0	1.80977e+06
Dt_08686	11	11	771.46	4;5;7;8;10	5	atpase family aaa domain-containing protein 3; e-Value: 0	1.49366e+06
Dt_06592	12	11	882.95	3;4;5;6;7;10	6	dual oxidase 2-like isoform x1; e-Value: 0	1.16374e+06
Dt_00841	16	11	1555.96	2;3;4;5;6;7;10	7	spectrin beta non-erythrocytic 5 isoform x2; e-Value: 0	1.10379e+06
Dt_14227	10	10	1534.13	1;2;3;4;5;6;7;8;10	9	cuticular; e-Value: 2.1E-46	4.60193e+08
Dt_03696	10	10	1742.49	1;2;3;4;5;6;7;8;10	9	cuticle; e-Value: 6.4E-25	4.06696e+08
Dt_07553	10	10	1656.3	1;2;3;4;5;6;7;8;10	9	cuticle protein partial; e-Value: 4.5E-27	2.34518e+08
Dt_11249	10	10	2130.89	2;3;4;5;6;7;10	7	troponin c; e-Value: 3E-61	2.07551e+08
Dt_14449	10	10	1467.6	1;2;3;4;5;6;7;10	8	epididymal secretory protein e1; e-Value: 4.2E-18	8.44609e+07
Dt_08711	10	10	691.93	2;3;4;5;6;10	6	dynamin isoform x4; e-Value: 0	8.18452e+07
Dt_10898	10	10	1501.29	3;4;5;6;7;10	6	heat shock protein; e-Value: 2.8E-28	6.27908e+07
Dt_02609	30	10	4501.6	1;5;6;7;8;10	6	tubulin alpha-1 chain; e-Value: 0	5.4843e+07
Dt_12606	19	10	3227.74	2;3;4;5;6;7;8;10	8	protein lethal essential for life-like; e-Value: 2.2E-50	5.33533e+07
Dt_02503	10	10	1474.75	1;2;3;4;5;10	6	eukaryotic translation initiation factor 5a; e-Value: 7.8E-92	3.87239e+07
Dt_04820	10	10	1410.24	2;3;4;5;6;7;10	7	cytochrome c oxidase subunit mitochondrial-like; e-Value: 4.7E-33	3.79931e+07
Dt_12829	10	10	1787.93	2;3;4;5;6;8;10	7	cytochrome c oxidase subunit mitochondrial; e-Value: 1.8E-63	3.01412e+07
Dt_10317	10	10	2260.44	1;2;3;4;5;6;7;10	8	serine protease; e-Value: 2.1E-34	2.93172e+07
Dt_15999	16	10	2956.11	2;3;4;5;6;7;8;10	8	protein lethal essential for life-like; e-Value: 1.3E-49	2.92492e+07
Dt_14463	10	10	738.81	3;4;5;6;7;10	6	uncharacterized protein isoform b; e-Value: 4.2E-36	2.62302e+07
Dt_02018	16	10	1423.09	2;3;4;7;10	5	adp-ribosylation factor 1; e-Value: 2.4E-129	2.60209e+07
Dt_13654	10	10	1229.48	3;4;5;6;7;8;10	7	vesicle-associated membrane protein-associated protein b; e-Value: 3E-73	1.93733e+07
Dt_05291	10	10	1007.15	2;3;4;5;6;7;8;10	8	fatty acid binding protein; e-Value: 2.1E-36	1.79462e+07
Dt_11455	11	10	899.21	2;3;4;5;8;10	6	probable serine carboxypeptidase cpvl; e-Value: 4.3E-114	1.27334e+07
Dt_08039	10	10	736.06	2;4;5;6;7;10	6	60s ribosomal protein l7; e-Value: 1.4E-134	1.23434e+07
Dt_08401	10	10	1190.63	2;3;4;5;7;10	6	polyketide synthase; e-Value: 2.6E-141	1.15779e+07
Dt_08468	10	10	1394.5	1;2;3;4;7;8;10	7	3-hydroxyacyl- dehydrogenase type-2; e-Value: 8.1E-90	1.13984e+07
Dt_12650	10	10	1008.33	3;4;5;6;7;8;10	7	protein deglycase dj-1zdj-1-like; e-Value: 9E-75	1.11912e+07
Dt_13355	11	10	723.2	2;3;4;10	4	ectonucleotide pyrophosphatase phosphodiesterase family member 6; e-Value: 1.1E-86	1.06517e+07
Dt_04109	10	10	1021.81	2;3;5;6;7;10	6	adenylosuccinate lyase; e-Value: 0	1.03063e+07
Dt_12528	10	10	1154.94	2;5;6;8;10	5	lim and sh3 domain protein lasp; e-Value: 4.4E-136	1.02651e+07
Dt_01908	10	10	955.3	2;3;4;5;6;7;10	7	receptor-type tyrosine-protein phosphatase kappa; e-Value: 6.4E-31	1.01738e+07
Dt_13701	10	10	862.5	2;3;4;5;6;7;8;10	8	alpha-n-acetylgalactosaminidase isoform x3; e-Value: 5.6E-154	9.5471e+06
Dt_06700	10	10	1481.66	2;5;6;7;8;10	6	pleckstrin homology domain-containing family f member 2; e-Value: 1.1E-119	8.95401e+06
Dt_09094	11	10	1329.21	2;3;4;5;6;7;8;10	8	60s ribosomal protein l18a; e-Value: 1.9E-90	8.33882e+06
Dt_05917	10	10	987.2	2;3;4;5;6;10	6	aldehyde dimeric nadp-preferring isoform x1; e-Value: 7.1E-150	8.28303e+06
Dt_10210	10	10	1129.03	4;5;6;7;8;10	6	calnexin; e-Value: 0	8.03951e+06
Dt_08747	10	10	715.15	2;4;5;6;7;10	6	proteasome subunit alpha type-4; e-Value: 9.7E-145	7.99633e+06
Dt_12601	10	10	1081.83	3;4;5;6;10	5	muscle m-line assembly protein unc-89 isoform x2; e-Value: 3.5E-74	7.40473e+06
Dt_03248	10	10	1548.37	3;5;6;7;10	5	homogentisate -dioxygenase; e-Value: 0	7.2059e+06
Dt_11786	10	10	1051.91	2;3;4;5;10	5	ester hydrolase c11orf54 homolog; e-Value: 1.9E-99	7.12755e+06
Dt_01052	11	10	982.78	2;3;4;5;6;7;8;10	8	proteasome subunit beta type-6; e-Value: 6.2E-97	7.0573e+06
Dt_01339	10	10	1222.44	4;5;6;7;10	5	aldose reductase-like; e-Value: 9.1E-119	6.92017e+06
Dt_11646	11	10	1661.25	4;5;6;7;10	5	adipocyte plasma membrane-associated; e-Value: 1.8E-57	5.91896e+06
Dt_02830	10	10	945.95	3;4;5;6;10	5	uncharacterized protein isoform b; e-Value: 4.1E-60	5.76978e+06
Dt_11776	10	10	1279.7	2;3;4;5;6;7;10	7	t-complex protein 1 subunit alpha; e-Value: 8.1E-104	5.71086e+06
Dt_02232	10	10	928.37	2;3;5;10	4	smoothelin-like protein 1 isoform x10; e-Value: 1.3E-103	5.43954e+06
Dt_06845	11	10	561.63	2;3;4;5;7;8;10	7	60s ribosomal protein l26; e-Value: 7.9E-84	5.0786e+06
Dt_15089	10	10	636.95	2;4;5;7;10	5	carboxypeptidase a6; e-Value: 1.6E-58	4.85921e+06
Dt_08305	10	10	610.48	6;8;10	3	uncharacterized protein isoform b; e-Value: 2.5E-97	4.84984e+06
Dt_02271	11	10	986.42	2;3;4;5;7;8;10	7	importin-5; e-Value: 0	4.69951e+06
Dt_10553	10	10	697.7	2;3;4;6;10	5	membrane glycoprotein lig-; e-Value: 4.3E-43	4.5031e+06
Dt_08683	34	10	4094.65	4;5;6;7;8;10	6	sodium potassium-transporting atpase subunit alpha isoform x4; e-Value: 0	4.38348e+06
Dt_09250	11	10	1021.45	2;3;5;6;10	5	nad mitochondrial; e-Value: 0	4.21354e+06
Dt_04644	10	10	889.96	4;5;7;10	4	beta-hexosaminidase subunit beta; e-Value: 0	4.06124e+06
Dt_08388	10	10	1226.01	3;5;6;7;10	5	protein lsm14 homolog a isoform x2; e-Value: 8.5E-58	3.98779e+06
Dt_00339	11	10	1013.98	3;5;6;7;8;10	6	mitochondrial import receptor subunit tom70; e-Value: 7.3E-172	3.95344e+06
Dt_03259	10	10	804.62	2;3;4;5;6;7;10	7	peptidyl-prolyl cis-trans isomerase 5; e-Value: 2.8E-106	3.77969e+06
Dt_17489	10	10	773.89	2;3;4;6;7;8;10	7	protein amalgam; e-Value: 0.0000000023	3.64886e+06
Dt_07014	10	10	436.52	2;4;6;7;10	5	pyruvate dehydrogenase protein x mitochondrial-like; e-Value: 5.8E-90	3.58704e+06
Dt_02094	10	10	1011.58	3;4;5;6;8;10	6	thaumatin-like protein; e-Value: 3.3E-65	3.35145e+06
Dt_09507	10	10	900.21	7	1	microtubule-actin cross-linking factor 1 isoform x28; e-Value: 0	2.51946e+06
Dt_08831	10	10	1082.83	3;5;6;7;8;10	6	hypoxia up-regulated protein 1; e-Value: 0	1.97802e+06
Dt_02842	11	10	736.34	2;3;4;6;10	5	beta-galactosidase; e-Value: 0	1.92676e+06
Dt_13049	10	10	793.35	2;3;5;6;10	5	udp-glucose:glycoprotein glucosyltransferase 2; e-Value: 0	1.6314e+06
Dt_00766	10	10	899.22	2;4;7;8;10	5	fragile x mental retardation syndrome-related protein 1 isoform x3; e-Value: 1.7E-142	1.4581e+06
Dt_11823	11	10	905.8	3;4;5;6;7;10	6	atp-dependent rna helicase isoform a-like; e-Value: 0	1.25635e+06
Dt_07178	9	9	999.94	2;3;4;5;6;7;10	7	histone h2b; e-Value: 1.2E-73	1.23734e+08
Dt_02280	19	9	3755.54	1;2;3;4;5;6;7;8;10	9	protein lethal essential for life-like; e-Value: 2.9E-50	1.23407e+08
Dt_01690	9	9	1068.85	1;2;3;4;5;6;7;10	8	filamin-a isoform x2; e-Value: 4.7E-44	8.20887e+07
Dt_07440	9	9	1032.65	1;2;3;4;5;6;10	7	60s ribosomal protein l23; e-Value: 1.9E-90	7.63493e+07
Dt_06092	12	9	1286.81	1;2;3;4;5;6;7;8;10	9	troponin i isoform x16; e-Value: 1.2E-40	4.39605e+07
Dt_00218	11	9	1938.86	2;3;4;5;6;7;8;10	8	protein lethal essential for life-like; e-Value: 2.9E-48	4.09581e+07
Dt_02371	10	9	1057.08	1;2;3;4;5;6;7;10	8	40s ribosomal protein s13; e-Value: 2.2E-90	3.32109e+07
Dt_02309	9	9	1184.61	1;2;3;4;5;6;7;8;10	9	protein rft1 homolog; e-Value: 1.9E-117	3.26628e+07
Dt_00752	9	9	943.72	2;3;4;5;6;7;8;10	8	cytochrome c oxidase polypeptide iv; e-Value: 4.9E-63	2.89563e+07
Dt_03841	36	9	5385.35	2;3;4;5;6;7;8;10	8	tubulin beta-4b chain; e-Value: 0	2.82704e+07
Dt_17444	9	9	1086.12	2;3;4;5;6;7;10	7	hypothetical protein QR98_0056110 [Sarcoptes scabiei]; e-Value: 0.0000000078	2.55191e+07
Dt_03974	9	9	818.88	1;7;8	3	phosphoglucose partial; e-Value: 0	1.92244e+07
Dt_09943	10	9	1367.99	4;5;6;7;8;10	6	nucleosome assembly protein 1-like 1 isoform x3; e-Value: 9.6E-138	1.72976e+07
Dt_01150	9	9	860.07	1;6;7;8;10	5	60s ribosomal protein l12; e-Value: 1.3E-93	1.69665e+07
Dt_07425	9	9	1358.98	2;3;4;5;7;10	6	ras-related protein rap-1a; e-Value: 2.5E-125	1.67171e+07
Dt_14231	9	9	660.66	1;2;3;4;5;6;7;10	8	innexin inx2-like; e-Value: 4.9E-88	1.61212e+07
Dt_12474	9	9	462.36	2;3;4;10	4	sh3 domain-binding glutamic acid-rich protein homolog; e-Value: 1.8E-33	1.55907e+07
Dt_01414	10	9	873.63	1;2;3;4;5;6;7;10	8	40s ribosomal protein s15a; e-Value: 3.1E-83	1.55073e+07
Dt_12113	23	9	2724.9	1;2;3;4;6;7;8;10	8	spectrin alpha chain; e-Value: 2.1E-180	1.497e+07
Dt_00461	9	9	720.75	2;3;4;6;10	5	peroxidase; e-Value: 1E-66	1.46112e+07
Dt_06320	9	9	1002.69	2;3;5;6;7;8;10	7	ras suppressor protein 1; e-Value: 1.1E-111	1.42908e+07
Dt_10268	9	9	1048.06	2;3;4;6;7;10	6	protein disulfide-isomerase a6; e-Value: 0	1.39937e+07
Dt_06623	9	9	866.19	2;3;4;5;7;10	6	glycosyl transferase; e-Value: 1.2E-63	1.36126e+07
Dt_07479	16	9	1402.08	2;3;4;5;6;7;10	7	sulfhydryl oxidase 2; e-Value: 1.8E-87	1.35026e+07
Dt_05365	10	9	1509.32	2;3;4;5;6;7;10	7	uv excision repair protein rad23 homolog b; e-Value: 1.5E-130	1.32318e+07
Dt_06504	9	9	855.37	2;3;4;5;6;10	6	60s ribosomal protein l13a; e-Value: 4.6E-106	1.28991e+07
Dt_03697	10	9	741.91	1;2;3;5;6;7;10	7	cuticle; e-Value: 4.1E-22	1.2353e+07
Dt_02484	9	9	1118.81	2;3;5;10	4	cathepsin d; e-Value: 0	1.23358e+07
Dt_13927	9	9	1687.94	3;5;6;7;8;10	6	astacin-like metalloprotease partial; e-Value: 1E-61	1.20031e+07
Dt_02711	9	9	1568.11	2;3;4;5;6;7;10	7	40s ribosomal protein s14; e-Value: 5.4E-89	1.15121e+07
Dt_10852	9	9	1081.45	1;2;3;4;5;6;7;8;10	9	60s ribosomal protein l10a; e-Value: 7E-119	1.09054e+07
Dt_04016	10	9	1201.44	2;3;5;6;7;8;10	7	stomatin-like protein mitochondrial; e-Value: 6.2E-161	1.07154e+07
Dt_11231	9	9	1372.48	2;5;6;7;8;10	6	serine protease inhibitor 5 5; e-Value: 8.8E-72	1.05068e+07
Dt_05410	9	9	914.2	5;6;7;8;10	5	nadh dehydrogenase; e-Value: 1.9E-53	1.03733e+07
Dt_05115	9	9	1315.63	3;4;7;10	4	uncharacterized protein isoform a; e-Value: 1.5E-86	1.03083e+07
Dt_08639	9	9	1068.21	2;3;4;5;6;10	6	nadh dehydrogenase; e-Value: 1E-44	9.40327e+06
Dt_16964	15	9	1970.63	2;3;4;5;6;10	6	---NA---; e-Value: -	8.56457e+06
Dt_13350	9	9	699.07	2;3;4;10	4	proclotting enzyme-like; e-Value: 2.8E-117	8.33544e+06
Dt_06523	9	9	614.94	1;2;3;5;10	5	alpha-aminoadipic semialdehyde dehydrogenase; e-Value: 0	8.24534e+06
Dt_02680	10	9	594.85	3;4;5;6;7;10	6	spliceosome rna helicase ddx39b; e-Value: 0	7.99843e+06
Dt_09121	12	9	1400.32	1;2;4;5;6;7;10	7	serine proteinase partial; e-Value: 0.000000000000000019	7.95827e+06
Dt_02567	9	9	1060.15	4;5;6;8;10	5	tissue factor pathway inhibitor isoform x2; e-Value: 3.7E-28	7.74152e+06
Dt_13409	9	9	914.68	2;4;5;6;8;10	6	glutathione s-transferase kappa 1; e-Value: 7.7E-67	7.65569e+06
Dt_10948	10	9	995.34	2;3;4;5;6;7;10	7	3-hydroxyacyl- dehydrogenase type-2; e-Value: 3.5E-105	7.49604e+06
Dt_00019	9	9	1071.49	2;3;4;5;6;7;8;10	8	ras-related protein rab-11b-like; e-Value: 3.8E-135	7.45703e+06
Dt_10551	9	9	1057.19	2;3;5;7;10	5	estradiol 17-beta-dehydrogenase 8-like; e-Value: 3.1E-89	7.22444e+06
Dt_00189	11	9	978.95	2;3;4;5;7;10	6	eukaryotic translation initiation factor 3 subunit d; e-Value: 0	7.21673e+06
Dt_01613	9	9	927.07	2;4;6;10	4	trans-2-enoyl- mitochondrial; e-Value: 7E-133	7.21339e+06
Dt_01260	9	9	633.48	2;3;4;6;7;10	6	26s proteasome non-atpase regulatory subunit 13; e-Value: 3E-135	7.15248e+06
Dt_08737	9	9	553.43	3;4;5;10	4	uncharacterized oxidoreductase tm_0325-like; e-Value: 4E-53	6.99774e+06
Dt_12153	9	9	1193.36	2;3;5;7;10	5	vesicle-trafficking protein sec22b; e-Value: 2.2E-115	6.91725e+06
Dt_12469	9	9	1045.66	2;5;6;10	4	alpha-soluble nsf attachment protein; e-Value: 4.2E-140	6.78557e+06
Dt_00664	9	9	1171.87	2;4;5;7;10	5	proteasome subunit beta type-7; e-Value: 8.6E-135	6.74298e+06
Dt_17784	9	9	960.7	2;3;4;5;6;7;8;10	8	high mobility group protein; e-Value: 0.000000000027	6.47638e+06
Dt_00733	9	9	861.26	2;4;5;10	4	proteasome subunit alpha type-2; e-Value: 1.2E-150	6.41498e+06
Dt_06400	9	9	880.56	2;3;4;5;6;8;10	7	v-type proton atpase subunit d; e-Value: 0	6.37589e+06
Dt_12787	16	9	1389.15	2;3;4;5;6;7;8;10	8	band 7 protein agap004871-like isoform x1; e-Value: 1.4E-130	6.26772e+06
Dt_03557	9	9	937.66	2;3;4;6;7;10	6	actin-related protein 3; e-Value: 0	6.19256e+06
Dt_01990	11	9	985.41	4;5;6;7;10	5	glyoxalase domain-containing protein 4; e-Value: 2.7E-96	6.09234e+06
Dt_14179	9	9	801.31	2;4;7;10	4	ribose-phosphate pyrophosphokinase 1 isoform x1; e-Value: 0	5.97527e+06
Dt_14895	10	9	617.57	2;3;4;5;6;8;10	7	lysosomal alpha-glucosidase-like; e-Value: 0	5.79364e+06
Dt_13820	9	9	830.64	2;3;4;5;10	5	insulin-like growth factor 2 mrna-binding protein 1 isoform x2; e-Value: 0	5.59797e+06
Dt_03924	14	9	1077.04	2;3;4;5;8;10	6	fatty-acid amide hydrolase 2; e-Value: 2.9E-133	5.55901e+06
Dt_06466	10	9	595.74	2;3;4;7;8	5	heat shock protein 105 kda isoform x2; e-Value: 0	5.53506e+06
Dt_14846	9	9	1335.19	2;3;4;5;6;10	6	ras-related protein rab-2a; e-Value: 2.2E-151	5.38959e+06
Dt_14042	9	9	822.87	2;3;4;5;8;10	6	transforming growth factor-beta-induced protein ig- partial; e-Value: 3.5E-65	5.31754e+06
Dt_09429	9	9	787.32	2;3;4;5;6;8;10	7	guanine nucleotide-binding protein g subunit alpha isoform x2; e-Value: 0	5.16232e+06
Dt_12696	10	9	454.8	2;3;4;5;6;10	6	nuclear protein localization protein 4 homolog isoform x1; e-Value: 0	5.10393e+06
Dt_00220	9	9	861.14	2;3;4;5;7;10	6	ester hydrolase c11orf54 homolog; e-Value: 2.6E-105	4.97014e+06
Dt_13050	9	9	733.08	2;3;4;5;6;7;10	7	lon protease mitochondrial; e-Value: 0	4.81818e+06
Dt_10183	9	9	645.06	2;4;5;7;10	5	atp-binding cassette sub-family a member 1-like; e-Value: 0	4.76953e+06
Dt_08994	9	9	715.86	1;4;5;6;8;10	6	obg-like atpase 1; e-Value: 0	4.42975e+06
Dt_12947	9	9	963.39	2;3;4;5;6;7;8;10	8	dihydropyrimidinase-like isoform x4; e-Value: 0	4.22657e+06
Dt_11043	9	9	927.58	2;3;4;5;7;10	6	afg3-like protein 2; e-Value: 0	3.90946e+06
Dt_04791	11	9	1137.94	4;5;6;7;10	5	micos complex subunit mic27; e-Value: 2.3E-26	3.86984e+06
Dt_03518	10	9	759.94	3;4;5;6;8;10	6	endoplasmic reticulum resident protein 44 isoform x2; e-Value: 2.5E-160	3.65495e+06
Dt_13708	9	9	933.13	2;3;4;5;6;10	6	microtubule-associated protein rp eb family member 1 isoform x2; e-Value: 1.6E-124	3.62474e+06
Dt_02739	9	9	999.03	2;3;4;5;7;10	6	phosphoribosyl pyrophosphate synthase-associated protein 2; e-Value: 0	3.59524e+06
Dt_15598	9	9	412.17	2;5;6;7;10	5	ap-2 complex subunit mu; e-Value: 0	3.56122e+06
Dt_06715	10	9	658.03	2;3;4;5;7;8;10	7	ras-related protein rab-32-like; e-Value: 2.8E-82	3.4472e+06
Dt_13576	10	9	796.54	6;7;10	3	septin-7 isoform x4; e-Value: 0	3.30482e+06
Dt_02020	9	9	581.04	3;4;5;6;10	5	trifunctional enzyme subunit mitochondrial; e-Value: 2E-174	3.21038e+06
Dt_01605	9	9	705.13	2;3;5;7;10	5	cytosolic purine 5 -nucleotidase isoform x5; e-Value: 0	2.7314e+06
Dt_03636	10	9	936.65	3;4;5;10	4	eukaryotic translation initiation factor 3 subunit e; e-Value: 0	2.67559e+06
Dt_06354	9	9	696.87	2;3;4;5;10	5	phosphatidylinositol-binding clathrin assembly protein lap isoform x1; e-Value: 0	2.26028e+06
Dt_02303	9	9	794.54	3;4;5;6;8;10	6	prolyl endopeptidase; e-Value: 0	1.32919e+06
Dt_13249	8	8	1280.77	1;2;3;4;5;6;7;8;10	9	blo t profilin allergen; e-Value: 1.8E-71	1.88376e+08
Dt_18262	8	8	1133.58	1;2;3;4;5;6;10	7	metalloproteinase inhibitor 2-like; e-Value: 0.00000000062	7.32159e+07
Dt_02648	8	8	1513.02	2;3;4;5;6;10	6	mitochondrial manganese superoxide dismutase; e-Value: 4.1E-110	5.07548e+07
Dt_00130	11	8	1272.95	2;3;4;7;10	5	pi-plc x domain-containing protein 1-like; e-Value: 1.5E-86	3.73908e+07
Dt_01122	8	8	656.44	1;2;3;4;6;7;8;10	8	protein isoforms b c isoform x1; e-Value: 0	3.24834e+07
Dt_02268	8	8	1050.22	2;3;4;5;6;7;10	7	cg10527-like methyltransferase; e-Value: 3.1E-48	3.0143e+07
Dt_00589	8	8	1356.39	2;3;4;5;6;7;8;10	8	cytochrome heme mitochondrial; e-Value: 7E-121	2.83922e+07
Dt_10269	9	8	731.69	1;2;3;4;5;6;7;8;10	9	60s ribosomal protein l11; e-Value: 2.6E-108	2.77412e+07
Dt_11197	8	8	2142.74	4;5;6;7;10	5	uncharacterized protein loc106784607 isoform x1; e-Value: 0.000000000000012	2.7705e+07
Dt_08556	8	8	503.82	2;3;4;5;6;10	6	mitochondrial hydrogen-transporting atp synthase coupling factor partial; e-Value: 1.1E-32	2.73875e+07
Dt_04825	8	8	652.58	2;3;4;5;7;10	6	acylpyruvase mitochondrial; e-Value: 5.5E-107	2.16783e+07
Dt_03670	9	8	1420.79	2;3;4;5;6;7;8;10	8	ras-related protein rab-5c; e-Value: 5.1E-133	1.90694e+07
Dt_07432	8	8	1544.19	4;5;7;8;10	5	cytochrome b5; e-Value: 4.7E-46	1.7721e+07
Dt_04895	9	8	752.43	3;4;5;6;7;8;10	7	cathepsin l; e-Value: 2.1E-156	1.72057e+07
Dt_07017	10	8	945.95	2;3;4;5;6;7;8;10	8	calmodulin isoform x1; e-Value: 2.8E-95	1.61035e+07
Dt_10949	8	8	805.59	2;4;5;6;7;8;10	7	membrane-associated progesterone receptor component 1-like; e-Value: 1.3E-53	1.55746e+07
Dt_07945	9	8	1021.76	4;5;6;7;8;10	6	ubiquinol-cytochrome c reductase binding protein; e-Value: 7.1E-30	1.52503e+07
Dt_02583	8	8	868.73	2;3;4;5;6;7;10	7	dynein light chain cytoplasmic isoform x1; e-Value: 6.5E-56	1.45215e+07
Dt_13621	8	8	654.41	2;3;10	3	nadh dehydrogenase; e-Value: 3.2E-110	1.42189e+07
Dt_10686	8	8	970.6	2;3;4;5;6;10	6	tropinone reductase 2-like isoform x1; e-Value: 6.2E-63	1.3674e+07
Dt_04236	8	8	896.1	2;3;5;6;7;10	6	phospholipid-hydroperoxide glutathione peroxidase; e-Value: 5.4E-71	1.36633e+07
Dt_09792	8	8	851.66	2;4;5;6;8;10	6	lambda-crystallin homolog; e-Value: 9.1E-129	1.15006e+07
Dt_14428	8	8	661.85	2;3;4;5;6;10	6	60s ribosomal protein l18; e-Value: 6.9E-99	1.14895e+07
Dt_07510	8	8	563.59	2;3;4;5;7;10	6	40s ribosomal protein s9; e-Value: 5.5E-112	9.89512e+06
Dt_07430	10	8	942.78	3;4;5;6;7;8;10	7	proteasome subunit alpha type-7-like; e-Value: 3.1E-143	9.75615e+06
Dt_14608	8	8	914.09	2;3;4;7;10	5	programmed cell death protein 6-like isoform x2; e-Value: 4.8E-90	9.71353e+06
Dt_12996	8	8	966.41	2;3;6;7;10	5	tumor protein d52 isoform x2; e-Value: 2.9E-61	9.14139e+06
Dt_13689	10	8	665.08	2;4;7;10	4	4-hydroxybutyrate coenzyme a transferase-like; e-Value: 1.9E-170	8.17935e+06
Dt_12793	8	8	840.19	2;3;4;6;10	5	tetratricopeptide repeat protein 39b-like isoform x1; e-Value: 1.5E-29	7.85338e+06
Dt_07904	8	8	643.2	2;3;4;5;10	5	geranylgeranyl pyrophosphate synthase; e-Value: 1.4E-109	7.15318e+06
Dt_10136	8	8	725.87	2;4;5;6;10	5	tropinone reductase 2-like isoform x1; e-Value: 3.9E-79	7.07862e+06
Dt_08980	8	8	1231.7	3;5;6;7;10	5	proteasome subunit alpha type-3; e-Value: 2.3E-136	7.02602e+06
Dt_07546	8	8	597.8	3;4;5;8;10	5	asparagine synthetase; e-Value: 0	6.96134e+06
Dt_08517	8	8	741.1	2;4;5;7;8;10	6	fatty acid synthase-like; e-Value: 1.6E-38	6.8437e+06
Dt_12651	8	8	675.75	3;4;6;10	4	spermidine synthase; e-Value: 1.3E-111	6.79351e+06
Dt_00160	15	8	1445.5	2;3;4;5;6;7;10	7	isocitrate dehydrogenase; e-Value: 0	6.49962e+06
Dt_00591	8	8	682.62	3;4;6;7;10	5	transmembrane protease serine 9-like; e-Value: 1.3E-40	5.4623e+06
Dt_05600	8	8	638.89	2;3;6;7;8;10	6	endophilin-a isoform x1; e-Value: 3.6E-180	5.32196e+06
Dt_16668	8	8	497.65	2;3;4;7;10	5	---NA---; e-Value: -	4.98741e+06
Dt_04777	8	8	477.21	3;5;6;7;10	5	proclotting enzyme-like; e-Value: 3.9E-86	4.80419e+06
Dt_10902	9	8	826.62	2;3;6;7;8;10	6	src substrate cortactin isoform x1; e-Value: 0	4.67328e+06
Dt_05331	8	8	709.54	3;7;10	3	myosin regulatory light chain sqh; e-Value: 6.5E-110	4.61014e+06
Dt_11763	8	8	555.9	2;3;4;5;6;7;8;10	8	ribosomal protein s6; e-Value: 1.5E-129	4.46585e+06
[truncated: 951 more rows]

## Sheet: Supplemental table S8a
Supplemental table S8a: Gene- and scaffold-level sequence coverage of scaffolds containing terpene synthase genes for D. tinctorium.
[truncated: 23 more rows]

[truncated: 4 more sheets: Supplemental table S8b, Supplemental table S10, Supplemental table S11a, Supplemental table S11b]
